# Supplementary material for: [(Z)-Isopropoxy(4-nitrophenylimino)methanethiolato-κS](tricyclo­hexyl­phosphine-κP)gold(I)
Source: Acta Crystallogr Sect E Struct Rep Online. 2009 Oct 23;65(Pt 11):m1415. doi: 10.1107/S1600536809042767 (PMC2971249; doi:10.1107/S1600536809042767)
Supplement: Supplementary file 2 [file e-65-m1415-Isup2.hkl]

#
# h,k,l, Fc-squared, Fo-squared, sigma(Fo-squared) and status flag
#
data_I
_shelx_title '  Template texray.inf'
_shelx_refln_list_code          4
_shelx_F_calc_maximum      286.46
_exptl_crystal_F_000       720.00
_reflns_d_resolution_high  0.7696
 
loop_
 _symmetry_equiv_pos_as_xyz
 'x, y, z'
 '-x, -y, -z'
 
_cell_length_a     9.0965
_cell_length_b    13.1025
_cell_length_c    13.2541
_cell_angle_alpha  80.030
_cell_angle_beta   75.170
_cell_angle_gamma  89.215
 
_shelx_F_squared_multiplier     1.000
 
loop_
 _refln_index_h
 _refln_index_k
 _refln_index_l
 _refln_F_squared_calc
 _refln_F_squared_meas
 _refln_F_squared_sigma
 _refln_observed_status
   1   0   0      459.59      447.99     31.67 o
   2   0   0    43795.35    49081.39   2711.49 o
   3   0   0      254.87      294.55     26.75 o
   4   0   0     2948.37     2727.33    161.88 o
   5   0   0     2036.97     2098.46    131.62 o
   6   0   0      978.25     1034.63     78.83 o
   7   0   0     2725.65     2694.60    173.85 o
   8   0   0      290.11      288.92     47.16 o
   9   0   0     2363.06     2320.52    161.18 o
  10   0   0      323.42      371.97     61.23 o
  11   0   0     1410.48     1262.67    117.54 o
 -11   1   0     1621.31     1707.84    140.77 o
 -10   1   0       11.82      -47.51     31.67 o
  -9   1   0     1556.93     1605.08    121.41 o
  -8   1   0       23.59       23.93     28.86 o
  -7   1   0     2505.51     2538.00    163.99 o
  -6   1   0      188.35      209.39     33.78 o
  -5   1   0     2039.89     1849.31    117.89 o
  -4   1   0     6138.92     6360.84    362.82 o
  -3   1   0    10877.30    11846.47    661.95 o
  -2   1   0    26143.60    30042.27   1123.74 o
  -1   1   0    15588.20    15874.16    610.23 o
   0   1   0    17928.38    11819.72    657.37 o
   1   1   0      302.89      281.53     20.76 o
   2   1   0    18805.51    18874.88   1046.94 o
   3   1   0     1120.76     1189.12     77.07 o
   4   1   0     6855.18     7037.92    400.13 o
   5   1   0     1763.65     1672.29    109.09 o
   6   1   0     5437.47     5409.97    317.78 o
   7   1   0     4245.67     4083.96    249.15 o
   8   1   0     2687.27     2637.24    175.25 o
   9   1   0     3168.32     2831.50    190.03 o
  10   1   0      759.78      862.19     89.03 o
  11   1   0     1351.39     1390.06    124.58 o
 -11   2   0     1087.73     1200.73    111.20 o
 -10   2   0       99.63      115.08     44.34 o
  -9   2   0     1385.42     1325.31    108.39 o
  -8   2   0      488.59      406.81     51.73 o
  -7   2   0     4270.58     4140.26    252.32 o
  -6   2   0       42.61       33.78     23.58 o
  -5   2   0    19361.69    20786.48   1161.67 o
  -4   2   0     2000.57     2069.60    127.74 o
  -3   2   0    10346.00    10750.69    406.89 o
  -2   2   0      136.48      144.51     11.62 o
  -1   2   0      141.26      329.74     27.10 o
   0   2   0     5573.42     4870.90    190.84 o
   1   2   0     4551.93     4783.77    186.49 o
   2   2   0    12439.11    14389.04    800.96 o
   3   2   0      888.33      928.80     40.39 o
   4   2   0     9370.28     9508.00    537.02 o
   5   2   0       11.99       24.99     20.41 o
   6   2   0    11905.77    12309.59    698.20 o
   7   2   0     2009.74     1971.77    136.19 o
   8   2   0     4156.49     4334.87    268.51 o
   9   2   0     2585.10     2500.35    173.14 o
  10   2   0      600.04      757.32     84.81 o
  11   2   0      680.20      772.10     91.85 o
 -11   3   0      388.25      465.93     71.79 o
 -10   3   0      699.17      621.83     76.72 o
  -9   3   0      715.68      680.25     73.90 o
  -8   3   0      972.97      940.66     82.70 o
  -7   3   0     5931.07     5780.53    343.82 o
  -6   3   0     1115.74     1126.12     84.46 o
  -5   3   0    12496.22    13213.30    746.06 o
  -4   3   0     1603.80     1740.99     74.80 o
  -3   3   0    10943.25    10876.58    412.74 o
  -2   3   0    12087.11    12277.56    685.18 o
  -1   3   0    44129.11    41591.93   1596.35 o
   0   3   0     6744.97     6482.09    253.99 o
   1   3   0     5863.45     5810.83    181.94 o
   2   3   0     8416.16     9071.98    508.52 o
   3   3   0     4503.02     4705.44    270.27 o
   4   3   0    11734.74    12408.47    697.49 o
   5   3   0      384.80      484.08     72.85 o
   6   3   0     9611.08    10367.73    592.62 o
   7   3   0      168.23      168.92     40.12 o
   8   3   0     2022.86     1888.72    136.19 o
   9   3   0      414.89      377.96     58.07 o
  10   3   0      397.30      445.52     67.22 o
  11   3   0      309.69      275.55     60.88 o
 -11   4   0       10.32       19.00     40.12 o
 -10   4   0     1032.90      960.72     95.37 o
  -9   4   0     1194.59     1092.69     95.72 o
  -8   4   0     1791.16     1752.53    127.39 o
  -7   4   0     3719.71     3643.36    228.04 o
  -6   4   0      616.42      507.81     53.14 o
  -5   4   0    11179.17    11969.29    678.49 o
  -4   4   0     1239.49     1285.50     74.61 o
  -3   4   0    17015.30    17656.32    665.88 o
  -2   4   0      203.35      204.11     23.23 o
  -1   4   0     7525.69     7335.35    288.91 o
   0   4   0     1485.79     1483.14     65.80 o
   1   4   0    21511.30    22645.60    699.90 o
   2   4   0    11581.44    12303.97    382.10 o
   3   4   0     8974.66     9426.01    531.39 o
   4   4   0    10990.63    10820.64    610.92 o
   5   4   0     2904.96     2833.61    174.90 o
   6   4   0     5452.35     5400.47    320.24 o
   7   4   0       35.52       61.94     33.78 o
   8   4   0     2417.38     2437.00    166.81 o
   9   4   0        1.47      -21.82     33.78 o
  10   4   0      965.92      961.78     96.78 o
  11   4   0       15.00      -12.67     43.99 o
 -11   5   0       12.78       31.67     45.40 o
 -10   5   0     2114.50     2200.16    164.70 o
  -9   5   0      562.11      609.16     72.49 o
  -8   5   0     3010.37     2892.38    192.85 o
  -7   5   0     2514.80     2412.72    162.58 o
  -6   5   0     3546.94     3772.16    232.97 o
  -5   5   0     3643.39     3754.43    155.90 o
  -4   5   0     1421.94     1451.54     66.60 o
  -3   5   0     2784.07     2538.35    155.19 o
  -2   5   0      254.71      244.23     27.80 o
  -1   5   0    18880.04    18856.23    730.81 o
   0   5   0      693.01      690.60     39.77 o
   1   5   0    27603.14    28063.37    867.48 o
   2   5   0     5583.19     5784.60    183.40 o
   3   5   0    14489.76    14405.11    550.68 o
   4   5   0     4423.80     4467.19    263.23 o
   5   5   0     4176.12     4161.03    249.15 o
   6   5   0     3332.00     3232.68    203.05 o
   7   5   0      934.72      971.28     85.52 o
   8   5   0     1773.46     1689.54    128.10 o
   9   5   0       32.85       42.23     42.58 o
  10   5   0      984.93      936.79     95.72 o
 -10   6   0     1769.22     1815.52    146.04 o
  -9   6   0       52.48       99.24     42.93 o
  -8   6   0     3124.82     3695.09    238.95 o
  -7   6   0       45.12       30.62     29.21 o
  -6   6   0     1469.21     1344.31    102.05 o
  -5   6   0      468.82      463.80     62.64 o
  -4   6   0     1436.01     1503.64     71.15 o
  -3   6   0     4986.63     4787.08    280.48 o
  -2   6   0     4596.43     4172.64    245.99 o
  -1   6   0    17592.03    17562.31    669.74 o
   0   6   0     1198.76     1133.55    120.93 o
   1   6   0    22204.67    22109.54    685.71 o
   2   6   0       29.06       32.32     12.16 o
   3   6   0     9098.18     8892.47    345.60 o
   4   6   0     1427.63     1332.98     64.63 o
   5   6   0     3520.51     3101.03    132.26 o
   6   6   0     1132.14     1064.16     64.05 o
   7   6   0      421.97      438.13     56.31 o
   8   6   0     2567.33     2592.55    178.07 o
   9   6   0      253.16      247.67     36.81 o
  10   6   0     1934.25     1983.68    106.05 o
 -10   7   0     1171.48     1254.22    118.59 o
  -9   7   0      108.84       56.66     40.47 o
  -8   7   0     1548.22     1645.90    130.21 o
  -7   7   0        3.38       34.14     29.56 o
  -6   7   0     3177.09     3023.45    133.74 o
  -5   7   0       34.78       38.02     18.79 o
  -4   7   0     6663.85     6088.46    357.19 o
  -3   7   0     3217.10     2959.59    183.00 o
  -2   7   0     8774.15     8079.94    465.23 o
  -1   7   0     7837.22     7367.11    290.46 o
   0   7   0     8670.33     9554.00    371.88 o
   1   7   0    10938.04    10574.36    553.56 o
   2   7   0     1575.66     1598.08     74.16 o
   3   7   0     4117.38     4061.14    166.26 o
   4   7   0      182.02      157.50     37.48 o
   5   7   0     1897.60     1827.67     86.75 o
   6   7   0     2603.18     2496.24    132.14 o
   7   7   0     5085.54     5160.99    216.22 o
   8   7   0     1593.77     1664.64     89.25 o
   9   7   0     2267.30     2381.63    119.35 o
  10   7   0     1061.90     1048.80     74.33 o
 -10   8   0      430.84      516.26     80.24 o
  -9   8   0      202.49      251.62     58.42 o
  -8   8   0     1374.20     1208.47    106.28 o
  -7   8   0       23.85       43.29     31.32 o
  -6   8   0     4357.81     4420.37    187.15 o
  -5   8   0      150.33      166.91     28.34 o
  -4   8   0     8537.39     8329.09    483.88 o
  -3   8   0     1049.12      999.79     80.94 o
  -2   8   0     8888.86     8279.12    481.07 o
  -1   8   0     3695.18     3629.95    151.63 o
   0   8   0     3728.28     4159.78    171.61 o
   1   8   0     3367.51     3257.37    139.73 o
   2   8   0     1151.95      992.79     55.82 o
   3   8   0     4317.43     4294.17    177.57 o
   4   8   0      434.61      356.15     32.75 o
   5   8   0     6361.11     6518.29    264.34 o
   6   8   0      732.30      715.10     49.77 o
   7   8   0     4401.79     4163.38    179.97 o
   8   8   0       50.44       36.44     26.94 o
   9   8   0     1749.82     1631.86     92.18 o
  -9   9   0      528.44      456.78     70.38 o
  -8   9   0      720.57      736.91     84.81 o
  -7   9   0      464.59      487.21     47.52 o
  -6   9   0     3970.88     4020.87    222.59 o
  -5   9   0      357.90      346.74     36.33 o
  -4   9   0     8024.64     7970.84    468.40 o
  -3   9   0        9.27       13.37     23.58 o
  -2   9   0     7613.03     6788.77    405.05 o
  -1   9   0      703.78      714.67     44.51 o
   0   9   0     3058.17     3474.01    147.38 o
   1   9   0     2412.47     2324.04    162.58 o
   2   9   0     3612.04     3322.44    143.78 o
   3   9   0     4587.51     4564.89    198.83 o
   4   9   0     5665.27     5999.92    245.75 o
   5   9   0     3052.26     3015.58    156.78 o
   6   9   0      248.13      315.51     60.53 o
   7   9   0     3162.51     3012.62    155.19 o
   8   9   0       18.35       43.45     28.57 o
   9   9   0     1356.23     1504.13     90.36 o
  -9  10   0     1023.29      923.07    102.05 o
  -8  10   0      528.97      564.82     79.18 o
  -7  10   0     2082.65     2067.59    109.12 o
  -6  10   0     2846.75     2768.97    132.63 o
  -5  10   0     1508.10     1472.59     82.08 o
  -4  10   0     5347.50     5045.38    311.44 o
  -3  10   0      960.56      906.53     83.40 o
  -2  10   0     4095.88     3600.78    233.32 o
  -1  10   0        4.30        8.09     26.39 o
   0  10   0     4788.27     5328.82    219.46 o
   1  10   0      133.13       50.05     45.57 o
   2  10   0     4267.25     3911.18    238.07 o
   3  10   0     1968.49     1881.13     94.88 o
   4  10   0     2505.75     2383.82    114.14 o
   5  10   0     8305.87     8259.79    333.95 o
   6  10   0      966.73     1053.10     67.48 o
   7  10   0     2338.00     2273.32    114.85 o
   8  10   0       30.53       19.52     29.74 o
  -8  11   0      146.89      163.99     57.71 o
  -7  11   0     2137.28     2204.24    117.03 o
  -6  11   0     1120.66     1066.52     73.11 o
  -5  11   0     1150.32     1139.57     73.65 o
  -4  11   0      574.89      553.21     68.62 o
  -3  11   0      725.03      730.92     80.24 o
  -2  11   0     1749.64     1805.67    139.01 o
  -1  11   0      534.37      500.07     64.05 o
   0  11   0     3650.12     4246.25    180.11 o
   1  11   0       33.52       44.88     20.29 o
   2  11   0     7432.76     7190.96    294.52 o
   3  11   0     1054.19      988.32    135.49 o
   4  11   0     7116.25     6768.18    330.27 o
   5  11   0      677.71      728.23    105.22 o
   6  11   0     1311.41     1332.10    156.60 o
   7  11   0      737.67      717.03     60.55 o
   8  11   0      116.21      139.41     39.31 o
  -8  12   0        1.47       -4.22     46.80 o
  -7  12   0     1355.71     1303.80     87.71 o
  -6  12   0      130.93       86.17     38.71 o
  -5  12   0      494.17      392.20     47.15 o
  -4  12   0      330.26      352.97     61.58 o
  -3  12   0     1788.19     1648.72    136.19 o
  -2  12   0     1230.73     1228.18    107.33 o
  -1  12   0     2619.25     2854.72    197.07 o
   0  12   0     7974.46     9191.92    366.55 o
   1  12   0      933.73      923.74     58.68 o
   2  12   0     6613.07     6752.81    315.84 o
   3  12   0      627.91      648.02     53.78 o
   4  12   0     1633.99     1405.32    201.47 o
   5  12   0      211.61      251.84     43.81 o
   6  12   0     1015.14      969.18     71.45 o
   7  12   0      423.73      404.89     51.38 o
  -7  13   0      779.89      675.78     67.60 o
  -6  13   0       58.67        1.92     30.73 o
  -5  13   0     1699.94     1528.92     92.70 o
  -4  13   0      118.91       76.01     43.29 o
  -3  13   0     3518.46     3065.52    215.72 o
  -2  13   0     1767.91     1789.13    143.23 o
  -1  13   0     5936.02     6318.61    390.27 o
   0  13   0     2126.06     2549.97    181.94 o
   1  13   0     1790.00     1711.71    140.77 o
   2  13   0     1246.16     1328.12    124.58 o
   3  13   0       34.05       51.85     28.51 o
   4  13   0     1760.53     1780.04    202.53 o
   5  13   0        0.26        8.73     29.28 o
   6  13   0     1403.92     1430.82    100.82 o
  -6  14   0      275.97      286.67     51.75 o
  -5  14   0     1828.26     1845.14    108.44 o
  -4  14   0        7.85      -35.90     39.06 o
  -3  14   0     3382.97     3307.64    231.56 o
  -2  14   0      167.56      255.14     57.36 o
  -1  14   0     2274.13     2262.80    168.57 o
   0  14   0      996.84     1029.00    101.35 o
   1  14   0      798.32      869.58     94.66 o
   2  14   0     1131.59     1285.89    123.17 o
   3  14   0      653.30      669.34     95.37 o
   4  14   0      855.32      877.84     69.16 o
   5  14   0      481.10      445.31     71.79 o
  -5  15   0     1811.87     1670.29    204.46 o
  -4  15   0      314.71      268.16     66.16 o
  -3  15   0     1621.58     1502.32    137.25 o
  -2  15   0        7.83       -1.41     36.25 o
  -1  15   0     1704.43     1830.30    149.21 o
   0  15   0      199.88      149.92     49.62 o
   1  15   0      863.66      979.38    103.46 o
   2  15   0      134.18      162.58     59.47 o
   3  15   0      910.47      938.91    115.43 o
   4  15   0     1095.15     1231.35    135.49 o
  -3  16   0     1015.33     1059.61    114.02 o
  -2  16   0      477.04      487.75     78.48 o
  -1  16   0      684.10      807.29     91.50 o
   0  16   0      116.13      160.47     52.08 o
   1  16   0     1479.63     1484.72    132.67 o
   2  16   0      159.71      105.22     58.42 o
   3  16   0     2099.70     2206.85    188.27 o
  -2 -16   1     1527.95     1761.68    161.18 o
  -1 -16   1      180.86       87.98     55.95 o
   0 -16   1     1212.97     1257.74    118.59 o
   1 -16   1        4.01       31.67     43.99 o
   2 -16   1      806.23      843.54     98.18 o
   3 -16   1       56.40       30.26     45.40 o
  -4 -15   1      189.55      162.23     75.31 o
  -3 -15   1     1498.81     1502.32    148.51 o
  -2 -15   1      783.49      812.92    102.05 o
  -1 -15   1      472.69      395.55     73.20 o
   0 -15   1      700.58      581.01     80.24 o
   1 -15   1      469.29      457.84     70.03 o
   2 -15   1     1431.70     1531.18    134.78 o
   3 -15   1       45.80      125.28     51.03 o
   4 -15   1     2110.06     2047.79    168.57 o
   5 -15   1       40.63       69.77     35.40 o
  -5 -14   1     1437.58     1219.73    134.43 o
  -4 -14   1        1.54       42.93     58.42 o
  -3 -14   1     1089.07     1057.50    119.65 o
  -2 -14   1       77.89      168.21     60.53 o
  -1 -14   1      984.14     1077.21    108.74 o
   0 -14   1      857.19      914.27     95.72 o
   1 -14   1     1897.37     2248.73    171.03 o
   2 -14   1     3281.80     3404.06    235.08 o
   3 -14   1      999.88     1004.36    105.57 o
   4 -14   1     2639.31     2477.47    192.85 o
   5 -14   1        3.98      -12.67     49.27 o
   6 -14   1     1285.38     1188.97    179.30 o
  -6 -13   1      156.78      149.27     41.41 o
  -5 -13   1      817.24      953.81    176.84 o
  -4 -13   1       85.11       32.08     31.76 o
  -3 -13   1     1658.19     1581.15    146.40 o
  -2 -13   1      137.28      203.76     62.64 o
  -1 -13   1     3350.39     3972.40    266.05 o
   0 -13   1      803.23      764.36     87.63 o
   1 -13   1     3523.32     4181.09    274.49 o
   2 -13   1     1247.96     1432.99    123.52 o
   3 -13   1     2157.37     2132.95    163.64 o
   4 -13   1     2193.90     2037.93    165.40 o
   5 -13   1       84.77       74.96     49.97 o
   6 -13   1      663.28      601.62     60.52 o
   7 -13   1        1.80       17.08     30.85 o
  -7 -12   1      441.91      541.89     58.57 o
  -6 -12   1      439.39      551.56     56.20 o
  -5 -12   1      907.23     1039.35     72.37 o
  -4 -12   1      600.45      632.10     97.48 o
  -3 -12   1     4141.02     3887.63    607.75 o
  -2 -12   1       53.36       21.60     23.55 o
  -1 -12   1     7074.40     7874.77    479.66 o
   0 -12   1       71.38      109.67     30.81 o
   1 -12   1     4810.88     5319.88    333.97 o
   2 -12   1      475.66      554.26     70.38 o
   3 -12   1     2129.70     2188.90    166.46 o
   4 -12   1      541.93      421.94     68.62 o
   5 -12   1      387.62      348.39     64.40 o
   6 -12   1      464.30      476.62     51.81 o
   7 -12   1      344.08      305.65     48.83 o
   8 -12   1     1022.04     1040.38    109.80 o
  -8 -11   1      798.08      866.93     69.63 o
  -7 -11   1       39.95       42.07     30.59 o
  -6 -11   1     1027.14     1133.88     74.94 o
  -5 -11   1      591.75      564.59     51.06 o
  -4 -11   1     2902.58     2722.75    208.86 o
  -3 -11   1     3111.47     2920.15    263.41 o
  -2 -11   1     1983.86     1936.58    152.73 o
  -1 -11   1     7870.33     7882.93    318.26 o
   0 -11   1       24.37        8.00     17.58 o
   1 -11   1     4366.15     4828.25    304.76 o
   2 -11   1       88.38       40.12     32.73 o
   3 -11   1     1437.31     1362.96    117.19 o
   4 -11   1      260.69      215.37     48.56 o
   5 -11   1     1365.63     1300.32    114.37 o
   6 -11   1      914.91      909.43     66.93 o
   7 -11   1      803.64      809.32     64.63 o
   8 -11   1     1260.01     1439.10    130.03 o
  -8 -10   1     1169.81     1211.39     79.76 o
  -7 -10   1        8.99        2.18     26.44 o
  -6 -10   1     2878.07     2924.12    137.59 o
  -5 -10   1      421.49      387.66     99.77 o
  -4 -10   1     6491.76     6560.76    385.35 o
  -3 -10   1     2301.91     2165.69    121.06 o
  -2 -10   1     5284.05     4431.65    283.29 o
  -1 -10   1     3225.26     3532.27    154.25 o
   0 -10   1      839.69      947.20     55.38 o
   1 -10   1     1503.17     1860.41     89.27 o
   2 -10   1      265.16      201.29     45.75 o
   3 -10   1     3521.12     3261.54    216.78 o
   4 -10   1      155.57      146.04     40.82 o
   5 -10   1     4102.15     4162.79    267.45 o
   6 -10   1      588.61      510.55     74.43 o
   7 -10   1     1897.49     1790.68    149.56 o
   8 -10   1      676.05      657.40     59.83 o
   9 -10   1      446.60      515.91     78.83 o
  -9  -9   1      391.82      328.73     46.02 o
  -8  -9   1     1671.71     1613.78     91.79 o
  -7  -9   1      385.49      360.98     41.59 o
  -6  -9   1     5921.89     5631.66    292.09 o
  -5  -9   1      140.92      147.71     28.48 o
  -4  -9   1     6554.81     6670.36    270.87 o
  -3  -9   1     1408.26     1395.77     74.32 o
  -2  -9   1     4516.38     4258.20    179.19 o
  -1  -9   1     1155.85     1131.26     62.82 o
   0  -9   1     2343.43     2551.02    113.17 o
   1  -9   1     3291.10     3527.05    149.16 o
   2  -9   1     2102.46     1665.26    125.28 o
   3  -9   1     7973.92     7180.44    427.22 o
   4  -9   1      723.74      642.59     66.51 o
   5  -9   1     7753.91     7647.79    454.32 o
   6  -9   1       49.93       53.63     25.60 o
   7  -9   1     2081.77     2156.65    109.13 o
   8  -9   1      238.36      364.58     62.29 o
   9  -9   1      629.46      673.91     85.87 o
  -9  -8   1      966.76      957.23     69.21 o
  -8  -8   1     1618.71     1558.15     87.32 o
  -7  -8   1      770.85      796.40    127.39 o
  -6  -8   1     3433.21     3409.65    150.44 o
  -5  -8   1      250.74      269.42     31.10 o
  -4  -8   1     2091.83     2045.43     94.74 o
  -3  -8   1        9.85        3.13     15.17 o
  -2  -8   1     2967.73     2712.50    118.29 o
  -1  -8   1      950.11      834.23     57.36 o
   0  -8   1     7023.29     7742.25    306.26 o
   1  -8   1     4407.05     4564.76    186.68 o
   2  -8   1     8490.31     7891.31    464.17 o
   3  -8   1     6316.61     5406.80    323.76 o
   4  -8   1     2809.45     2639.35    171.73 o
   5  -8   1     5817.70     5728.45    344.52 o
   6  -8   1       20.03       10.84     20.54 o
   7  -8   1     2174.90     2054.97    140.06 o
   8  -8   1        0.90       36.95     36.60 o
   9  -8   1      850.83      867.47     95.37 o
  10  -8   1       72.37      108.04     51.03 o
  -9  -7   1     1705.99     1714.58     94.63 o
  -8  -7   1     1301.02     1256.21     74.42 o
  -7  -7   1     1423.44     1392.40     76.25 o
  -6  -7   1     1755.27     1724.26     91.67 o
  -5  -7   1     1420.52     1454.23     76.37 o
  -4  -7   1     1419.90     1412.53     69.63 o
  -3  -7   1     1185.37     1118.12     73.20 o
  -2  -7   1     6813.43     6607.96    261.85 o
  -1  -7   1        3.44       -1.30     12.11 o
   0  -7   1    14350.11    15613.07    600.20 o
   1  -7   1      480.16      461.59     31.91 o
   2  -7   1    12998.94    12176.21    694.68 o
   3  -7   1     2782.83     2484.86    159.42 o
   4  -7   1     4072.17     3543.77    218.19 o
   5  -7   1     1875.19     1819.56     87.49 o
   6  -7   1      192.21      247.66     31.32 o
   7  -7   1     1304.63     1429.21     76.95 o
   8  -7   1        6.67      -16.19     34.14 o
   9  -7   1     1473.30     1589.59    130.91 o
  10  -7   1        2.18      -40.47     35.90 o
 -10  -6   1        6.76        4.93     48.21 o
  -9  -6   1     2724.20     2627.74    187.57 o
  -8  -6   1      117.07       87.27     43.99 o
  -7  -6   1     2805.71     2860.71    191.09 o
  -6  -6   1      721.58      655.61     66.86 o
  -5  -6   1     2760.26     2574.60    166.10 o
  -4  -6   1     5132.37     4708.60    279.77 o
  -3  -6   1     3241.88     3105.81    129.27 o
  -2  -6   1    13317.95    12565.70    483.25 o
  -1  -6   1      520.69      393.44     43.99 o
   0  -6   1    16621.39    18007.37    686.66 o
   1  -6   1      176.25      172.75     22.52 o
   2  -6   1     9030.18     8437.83    483.88 o
   3  -6   1      239.81      173.14     28.15 o
   4  -6   1     3760.20     3654.97    221.35 o
   5  -6   1      981.05     1022.68     55.85 o
   6  -6   1      640.16      766.30    122.99 o
   7  -6   1     1246.74     1399.21    110.15 o
   8  -6   1      642.93      567.64     66.51 o
   9  -6   1     1672.15     1878.51    144.99 o
  10  -6   1      190.35      255.14     55.60 o
 -10  -5   1      169.14      223.11     58.77 o
  -9  -5   1     1023.05     1057.50    100.65 o
  -8  -5   1       47.61       59.83     39.41 o
  -7  -5   1     2119.59     2140.69    149.56 o
  -6  -5   1       30.61       14.08     30.62 o
  -5  -5   1     6041.22     5750.97    337.84 o
  -4  -5   1     2692.16     2740.35    170.68 o
  -3  -5   1     9953.22     9931.35    563.06 o
  -2  -5   1     8918.72     8672.10    334.69 o
  -1  -5   1     5440.44     5866.75    339.95 o
   0  -5   1    15588.87    16010.72    718.26 o
   1  -5   1      532.66      535.69     53.67 o
   2  -5   1     7914.02     7321.91    418.78 o
   3  -5   1      350.13      300.18     32.38 o
   4  -5   1     5736.31     5907.57    343.12 o
   5  -5   1      711.63      711.25     42.77 o
   6  -5   1     6726.65     6924.76    273.83 o
   7  -5   1     1512.37     1552.99    116.48 o
   8  -5   1     2476.42     2398.29    164.34 o
   9  -5   1     1651.16     1461.50    119.65 o
  10  -5   1      807.95      792.51     85.52 o
  11  -5   1      658.19      746.76     90.79 o
 -10  -4   1      175.88      143.58     52.44 o
  -9  -4   1      494.47      456.08     66.86 o
  -8  -4   1       62.74       48.92     33.78 o
  -7  -4   1     2070.96     2099.16    146.75 o
  -6  -4   1        1.65       20.76     30.62 o
  -5  -4   1     7433.07     7658.34    442.00 o
  -4  -4   1      453.44      397.66     40.82 o
  -3  -4   1    20303.54    21565.62   1201.79 o
  -2  -4   1     3029.22     2950.80    174.55 o
  -1  -4   1    21818.18    23455.39   1304.54 o
   0  -4   1     6551.96     6222.32    485.82 o
   1  -4   1     6667.68     6507.23    374.08 o
   2  -4   1    13446.24    13075.00    732.33 o
   3  -4   1      881.58      762.24     56.66 o
   4  -4   1     9790.66     9684.68    371.32 o
   5  -4   1        5.56       19.51     18.83 o
   6  -4   1     9629.63     9946.13    570.10 o
   7  -4   1      745.37      672.86     66.16 o
   8  -4   1     3367.32     3566.64    227.69 o
   9  -4   1      833.02      926.24     87.98 o
  10  -4   1      449.33      487.05     67.22 o
  11  -4   1      543.29      594.73     79.88 o
 -10  -3   1      906.76      986.41     99.94 o
  -9  -3   1      653.61      533.15     66.86 o
  -8  -3   1      620.44      831.92     82.35 o
  -7  -3   1     3141.70     3094.73    199.89 o
  -6  -3   1      406.33      412.44     50.68 o
  -5  -3   1    11336.29    12383.14    702.07 o
  -4  -3   1      139.23      167.16     27.80 o
  -3  -3   1    13336.25    14676.21    821.37 o
  -2  -3   1      170.51      178.07     22.87 o
  -1  -3   1     9812.66     9547.77    535.26 o
   0  -3   1      160.12      189.46     25.69 o
   1  -3   1     5080.83     4544.61    261.47 o
   2  -3   1     7170.37     6926.01    390.62 o
   3  -3   1     4400.55     4378.86    251.97 o
   4  -3   1    13321.27    13968.50    529.70 o
   5  -3   1     1325.65     1284.78     59.71 o
   6  -3   1     8065.93     8223.17    473.68 o
   7  -3   1      385.12      366.69     48.21 o
   8  -3   1     3384.35     3437.49    218.54 o
   9  -3   1      273.21      278.72     48.92 o
  10  -3   1      457.07      456.43     65.10 o
  11  -3   1      208.75      202.00     56.66 o
 -11  -2   1        2.85       39.06     40.82 o
 -10  -2   1     1775.28     1891.54    148.51 o
  -9  -2   1      635.79      571.16     71.09 o
  -8  -2   1     3808.57     4027.30    253.73 o
  -7  -2   1     3273.37     3422.71    216.78 o
  -6  -2   1     3851.19     3895.68    237.19 o
  -5  -2   1     8927.44     9477.38    540.54 o
  -4  -2   1     1500.10     1427.01     94.66 o
  -3  -2   1     5053.87     5227.68    299.83 o
  -2  -2   1       48.91        3.87     12.67 o
  -1  -2   1     1647.55     1682.14     69.34 o
   0  -2   1     2281.11     2257.21     88.71 o
   1  -2   1     8946.20     9148.35    511.33 o
   2  -2   1     7208.60     7495.06    420.54 o
   3  -2   1    12655.53    13127.08    733.04 o
   4  -2   1    12648.63    13229.02    500.99 o
   5  -2   1     6399.60     6920.03    397.31 o
   6  -2   1     7744.26     7602.04    437.78 o
   7  -2   1      303.16      335.02     45.04 o
   8  -2   1     2860.90     2773.08    181.24 o
   9  -2   1        2.21      -28.86     28.15 o
  10  -2   1      952.76      953.33     91.85 o
  11  -2   1       37.28       36.25     43.64 o
 -11  -1   1       62.96       23.58     48.56 o
 -10  -1   1     2411.36     2216.35    163.29 o
  -9  -1   1      243.65      281.53     52.44 o
  -8  -1   1     4229.51     4396.81    272.73 o
  -7  -1   1     1591.99     1663.14    119.65 o
  -6  -1   1     3580.56     3749.64    229.45 o
  -5  -1   1     1862.67     1832.77    118.59 o
  -4  -1   1     3161.77     3460.37    205.17 o
  -3  -1   1     7055.36     8066.56    455.38 o
  -2  -1   1       48.43       65.70     11.79 o
  -1  -1   1    10111.82    10947.14    421.68 o
   0  -1   1     1932.37     2111.96     87.84 o
   1  -1   1    25908.56    26098.26   1444.25 o
   2  -1   1     2833.63     2850.50    164.70 o
   3  -1   1    25453.13    27428.16   1028.04 o
   4  -1   1     8691.47     9554.45    538.08 o
   5  -1   1     2444.92     2467.97    151.67 o
   6  -1   1     3755.97     3938.97    235.78 o
   7  -1   1      512.19      468.05     51.38 o
   8  -1   1     2104.61     2050.60    141.82 o
   9  -1   1      295.79      267.10     47.86 o
  10  -1   1     1451.67     1533.99    123.52 o
  11  -1   1       41.61       59.83     45.04 o
 -11   0   1      410.66      444.82     74.25 o
 -10   0   1     1987.65     1873.94    144.64 o
  -9   0   1       23.04       49.27     38.01 o
  -8   0   1     2517.77     2492.60    167.86 o
  -7   0   1      138.28      195.66     39.06 o
  -6   0   1     2231.80     2419.05    155.55 o
  -5   0   1      939.91     1023.72     73.90 o
  -4   0   1     6443.25     7093.17    404.35 o
  -3   0   1     9036.89     9803.53    381.00 o
  -2   0   1    12051.94    12162.77    469.94 o
  -1   0   1    18156.09    19030.46    729.83 o
   0   0   1     6460.71     7032.29    378.31 o
   1   0   1    37309.74    36123.23   2000.28 o
   2   0   1     1993.27     2178.48     84.43 o
   3   0   1    13877.31    15293.46    850.93 o
   4   0   1     1485.65     1640.27    102.41 o
   5   0   1     2975.74     2926.87    176.31 o
   6   0   1      328.93      400.13     42.23 o
   7   0   1     3715.51     3291.10    204.11 o
   8   0   1     1427.25     1340.79    103.11 o
   9   0   1     1638.94     1704.32    127.39 o
  10   0   1     1592.11     1738.81    134.78 o
  11   0   1      308.97      305.46     61.23 o
 -11   1   1      658.76      673.21     83.76 o
 -10   1   1     1225.34     1248.94    112.26 o
  -9   1   1      377.03      409.28     59.83 o
  -8   1   1     1540.19     1420.32    111.56 o
  -7   1   1       88.90      111.91     33.08 o
  -6   1   1     2672.36     2691.79    170.33 o
  -5   1   1       64.47       34.49     19.36 o
  -4   1   1    13770.26    13960.06    782.66 o
  -3   1   1     5576.53     5883.54    232.97 o
  -2   1   1    42139.72    41545.64   2051.83 o
  -1   1   1    16750.59    18318.19    703.85 o
   0   1   1     7031.95     7427.41    276.48 o
   1   1   1    20570.88    21157.59   1064.36 o
   2   1   1      180.13      190.63     12.30 o
   3   1   1     9157.82     9109.28    510.27 o
   4   1   1        7.27       -0.35     12.32 o
   5   1   1     7592.89     7184.32    409.63 o
   6   1   1      153.79      178.42     29.91 o
   7   1   1     5976.26     5590.50    330.45 o
   8   1   1      648.56      558.84     59.12 o
   9   1   1     3538.84     3435.38    221.71 o
  10   1   1     1438.99     1547.72    124.58 o
  11   1   1      472.51      449.04     70.73 o
 -11   2   1      801.87      835.44     95.37 o
 -10   2   1      267.72      363.17     62.64 o
  -9   2   1      538.41      577.49     68.98 o
  -8   2   1      972.73      906.88     81.29 o
  -7   2   1      172.69      230.50     41.53 o
  -6   2   1     2932.19     2871.26    179.48 o
  -5   2   1      390.39      356.14     38.36 o
  -4   2   1    14680.49    15704.14    879.43 o
  -3   2   1       23.80       21.15     10.35 o
  -2   2   1    20999.99    21985.04    847.54 o
  -1   2   1       70.08       76.79      6.73 o
   0   2   1     5552.15     6132.14    229.49 o
   1   2   1     1418.92     1451.82     58.35 o
   2   2   1     9153.26     9526.57    295.22 o
   3   2   1    14333.61    15577.34    599.78 o
   4   2   1      413.96      397.94     22.40 o
   5   2   1    11954.69    12041.61    466.06 o
   6   2   1       49.46       45.08     13.90 o
   7   2   1    10749.69    10634.13    607.75 o
   8   2   1      105.79      139.36     38.36 o
   9   2   1     3032.15     3025.75    200.24 o
  10   2   1      837.25      808.35     84.81 o
  11   2   1      160.68      227.34     57.36 o
 -11   3   1      581.38      709.46     89.03 o
 -10   3   1       58.10       64.75     39.41 o
  -9   3   1     1923.82     1912.65    142.53 o
  -8   3   1      537.71      574.32     62.64 o
  -7   3   1     3051.03     3058.83    195.66 o
  -6   3   1     7178.69     6946.42    404.70 o
  -5   3   1     2222.29     2152.30    137.60 o
  -4   3   1    13400.34    12801.21    720.02 o
  -3   3   1      535.93      495.10     31.67 o
  -2   3   1     5233.39     5340.59    169.28 o
  -1   3   1     1800.73     1827.01     76.77 o
   0   3   1     3412.57     3516.06    113.18 o
   1   3   1     1969.26     2116.07     69.29 o
   2   3   1     4379.38     4665.78    147.01 o
   3   3   1     6711.04     7259.33    281.77 o
   4   3   1     7867.57     8501.88    330.23 o
   5   3   1    14272.39    15450.84    597.42 o
   6   3   1     2693.89     2719.84    113.56 o
   7   3   1     8571.19     7784.68    453.26 o
   8   3   1       37.82      -10.21     28.15 o
   9   3   1     2375.18     2311.02    162.23 o
  10   3   1      155.65      129.15     47.16 o
  11   3   1      458.53      458.19     71.79 o
 -11   4   1      554.58      590.16     82.70 o
 -10   4   1       65.15       74.25     41.17 o
  -9   4   1     2748.45     2806.51    192.14 o
  -8   4   1     1174.01     1137.74     96.78 o
  -7   4   1     3856.24     3742.60    233.32 o
  -6   4   1     5205.98     5410.32    320.95 o
  -5   4   1     2289.82     2131.54    137.25 o
  -4   4   1    13984.47    13830.91    778.08 o
  -3   4   1     1471.96     1370.67     50.53 o
  -2   4   1    11016.02    11716.17    364.13 o
  -1   4   1       19.80       50.32     22.87 o
   0   4   1     2850.30     2831.46     93.58 o
   1   4   1       65.86      114.72     24.30 o
   2   4   1     9367.25     9499.07    296.17 o
   3   4   1     1902.34     1842.00     62.06 o
   4   4   1    15026.79    16324.73    629.65 o
   5   4   1     4201.89     4488.50    178.28 o
   6   4   1     3370.91     3369.92    207.28 o
   7   4   1     1596.35     1523.08    111.56 o
   8   4   1     1164.79     1158.15     96.78 o
   9   4   1     1382.07     1321.08    108.04 o
  10   4   1      125.74      105.22     47.51 o
  11   4   1      896.93      979.73    101.70 o
 -10   5   1       70.99       76.72     44.69 o
  -9   5   1     2395.52     2242.39    160.82 o
  -8   5   1      197.30      165.05     40.82 o
  -7   5   1     2894.14     2642.17    174.20 o
  -6   5   1      765.38      716.14     65.46 o
  -5   5   1     2387.84     2289.90    147.45 o
  -4   5   1     1661.28     1633.38     73.28 o
  -3   5   1     3271.53     3423.30    114.30 o
  -2   5   1    10588.43    10524.07    412.62 o
  -1   5   1     1659.34     1510.40     68.17 o
   0   5   1    21575.89    22026.84    683.04 o
   1   5   1     3609.64     3542.61    115.98 o
   2   5   1    36610.24    37459.56   1154.93 o
   3   5   1      261.44      307.56     16.15 o
   4   5   1    11023.46    11463.56    358.17 o
   5   5   1     1264.32     1175.88     59.35 o
   6   5   1     2811.33     2983.52    187.57 o
   7   5   1      481.16      470.51     55.25 o
   8   5   1      968.70      872.04     82.00 o
   9   5   1     1016.71     1071.93     97.83 o
  10   5   1      373.48      321.13     41.90 o
 -10   6   1      478.11      465.93     71.79 o
  -9   6   1     1861.86     1784.55    137.25 o
  -8   6   1      233.28      178.77     45.75 o
  -7   6   1     3261.23     3189.39    207.28 o
  -6   6   1      118.64      131.62     35.90 o
  -5   6   1     2102.75     1659.98    115.43 o
  -4   6   1       21.58       24.34     14.92 o
  -3   6   1     5051.00     5119.89    167.23 o
  -2   6   1     3666.67     3498.11    251.27 o
  -1   6   1    12029.68    11691.11    458.55 o
   0   6   1    14893.04    15653.16    489.23 o
   1   6   1     3600.56     3357.14    226.67 o
   2   6   1     9424.25     9374.39    295.28 o
   3   6   1      540.21      547.07     35.95 o
   4   6   1     6396.81     6252.93    199.31 o
   5   6   1     1213.16     1137.34     59.21 o
   6   6   1     3049.02     2925.15    128.20 o
   7   6   1     1544.22     1593.24     81.56 o
   8   6   1     2035.30     2056.50    101.55 o
   9   6   1     1082.40     1094.02     83.76 o
  10   6   1     1209.73     1068.54     71.87 o
 -10   7   1      666.71      740.07     89.39 o
  -9   7   1      908.60      799.90     85.87 o
  -8   7   1      485.00      462.77     64.05 o
  -7   7   1     1543.06     1577.98    121.41 o
  -6   7   1      206.42      140.41     38.36 o
  -5   7   1     4851.80     4728.16    194.10 o
  -4   7   1       33.37       30.51     16.78 o
  -3   7   1     9708.02     9337.53    296.62 o
  -2   7   1     1160.32     1032.43     72.32 o
  -1   7   1    10977.01    10793.96    426.05 o
   0   7   1     1932.02     1917.81     70.21 o
   1   7   1     3352.65     2848.38    208.28 o
   2   7   1     1877.33     1724.18     63.19 o
   3   7   1     2298.90     2346.29     81.11 o
   4   7   1     3253.38     3135.43    133.03 o
   5   7   1      199.91      208.91     26.24 o
   6   7   1     4281.84     4158.45    175.06 o
   7   7   1       36.11        9.35     20.93 o
   8   7   1     4202.90     4046.56    177.10 o
   9   7   1      265.03      180.00     34.96 o
  10   7   1     1792.55     1628.32     94.84 o
 -10   8   1      475.20      519.42     79.18 o
  -9   8   1      205.60      177.72     52.79 o
  -8   8   1      692.70      646.82     75.31 o
  -7   8   1     1089.07     1176.10    102.76 o
  -6   8   1      585.26      608.11     65.46 o
  -5   8   1     5615.48     5466.85    223.95 o
  -4   8   1      217.57      185.46     26.37 o
  -3   8   1    11387.23    10776.30    615.85 o
  -2   8   1       70.29       48.65     17.54 o
  -1   8   1    10202.17     9937.32    395.65 o
   0   8   1      946.47      909.13     52.47 o
   1   8   1     6992.27     6811.97    270.52 o
   2   8   1     2376.62     2180.71     80.10 o
   3   8   1     3135.47     3119.95    106.43 o
   4   8   1     2904.48     2873.33    194.78 o
   5   8   1     3379.25     3405.60    147.32 o
   6   8   1     4299.96     4282.96    408.22 o
   7   8   1      689.09      629.34     47.90 o
   8   8   1     3977.64     3691.02    165.38 o
   9   8   1        1.38      -12.36     25.40 o
  10   8   1     1382.92     1311.80     84.88 o
  -9   9   1       47.39        5.98     38.36 o
  -8   9   1     1093.40      959.67     96.07 o
  -7   9   1      729.54      746.41     80.94 o
  -6   9   1     2033.25     2101.91    103.71 o
  -5   9   1     4103.24     3885.01    226.46 o
  -4   9   1     1471.50     1440.53     76.13 o
  -3   9   1     5629.18     4849.72    293.85 o
  -2   9   1      442.77      382.53     48.56 o
  -1   9   1     6297.23     5968.46    246.60 o
   0   9   1        4.31        9.92     11.84 o
   1   9   1     3715.73     3773.43    159.02 o
   2   9   1      454.34      457.65     30.40 o
   3   9   1     4199.61     3986.23    169.67 o
   4   9   1     3092.63     3195.46    159.59 o
   5   9   1     4742.42     4524.79    191.53 o
   6   9   1     3360.81     3203.67    143.47 o
   7   9   1     1728.07     1598.42     86.84 o
   8   9   1     2273.65     2208.28    112.61 o
   9   9   1       68.51       62.18     32.42 o
  -9  10   1        3.63       10.91     43.29 o
  -8  10   1     1894.48     1906.67    150.62 o
  -7  10   1       87.27       83.40     42.23 o
  -6  10   1     4296.64     4237.67    186.25 o
  -5  10   1     1407.66     1262.67     72.71 o
  -4  10   1     2604.44     2767.29    127.65 o
  -3  10   1     3052.39     3020.47    197.07 o
  -2  10   1      980.25      942.07     84.46 o
  -1  10   1     1907.95     1708.54    128.10 o
   0  10   1      141.43      173.14     40.82 o
   1  10   1     4853.42     5472.79    310.74 o
   2  10   1        3.84      -12.87     19.77 o
   3  10   1     6874.76     5867.47    318.48 o
   4  10   1      536.45      507.73     43.98 o
   5  10   1     5018.67     4704.21    201.11 o
   6  10   1     1159.18     1141.16     70.17 o
   7  10   1     1403.84     1263.58    168.74 o
   8  10   1      663.00      815.10     64.07 o
   9  10   1      175.09      139.15     39.05 o
  -8  11   1     1831.19     1789.83    151.32 o
  -7  11   1       14.74       41.53     38.71 o
  -6  11   1     2962.80     2860.54    257.25 o
  -5  11   1      156.88      170.78     33.83 o
  -4  11   1     2275.86     2205.07    110.09 o
  -3  11   1      703.90      667.93     72.14 o
  -2  11   1      877.62      774.21     80.59 o
  -1  11   1     1945.17     2001.33    146.04 o
   0  11   1     1461.28     1719.80    129.86 o
   1  11   1     5924.83     6429.47    347.87 o
   2  11   1      589.57      572.05     45.83 o
   3  11   1     7468.64     7024.54    627.46 o
   4  11   1        0.12      -15.89     22.39 o
   5  11   1     3318.34     3192.05    147.47 o
   6  11   1      328.46      334.96     42.67 o
   7  11   1      923.28      890.39     66.44 o
   8  11   1      381.57      397.24     75.84 o
  -8  12   1     1135.92     1290.47    130.56 o
  -7  12   1      185.05      324.11     68.27 o
  -6  12   1     1217.18     1205.82     79.86 o
  -5  12   1      155.70      121.68     33.70 o
  -4  12   1     1092.96      993.83    108.74 o
  -3  12   1       69.77      107.69     41.17 o
  -2  12   1     3307.06     3362.53    226.28 o
  -1  12   1     1017.15     1087.06     99.94 o
   0  12   1     5302.69     6136.89    253.22 o
   1  12   1     3791.94     4013.29    254.79 o
   2  12   1     2478.71     2535.77    120.70 o
   3  12   1     4109.85     3909.76    173.72 o
   4  12   1      212.82      226.50     38.23 o
   5  12   1     1645.71     1495.69     88.23 o
   6  12   1       43.29       56.22     32.14 o
   7  12   1     1428.75     1429.19     90.44 o
  -7  13   1      188.94      120.71     54.19 o
  -6  13   1      525.09      581.64     60.21 o
  -5  13   1      179.74      233.39     56.83 o
  -4  13   1     2588.55     2419.14    124.51 o
  -3  13   1        9.38      -49.62     33.08 o
  -2  13   1     5073.52     5130.55    325.87 o
  -1  13   1      578.22      593.33     71.79 o
   0  13   1     6652.58     7595.65    308.41 o
   2  13   1     2394.88     2689.99    128.29 o
   3  13   1      953.80      997.98     67.46 o
   4  13   1      488.91      480.00     50.35 o
   5  13   1      918.93      977.93     72.12 o
   6  13   1      269.92      279.32     46.83 o
   7  13   1     1595.60     1667.38    102.64 o
  -6  14   1      504.32      367.25    113.84 o
  -5  14   1      992.36      926.46     74.97 o
  -4  14   1     2471.81     2401.55    127.52 o
  -3  14   1      194.46      164.34     54.55 o
  -2  14   1     3201.35     3446.64    236.49 o
  -1  14   1        3.87        8.09     36.25 o
   0  14   1     1955.16     2310.31    169.27 o
   1  14   1      174.35      250.21     57.01 o
   2  14   1     1317.48     1494.59     83.94 o
   3  14   1      505.85      479.99     67.92 o
   4  14   1      858.42      898.81     68.80 o
   5  14   1      531.84      538.70     62.46 o
   6  14   1     1210.38     1282.77     90.86 o
  -5  15   1     1556.09     1561.74    103.48 o
  -4  15   1     1274.61     1199.73     84.62 o
  -3  15   1      995.43      860.08     97.83 o
  -2  15   1     1193.80     1187.36    111.91 o
  -1  15   1      147.89      101.70     44.69 o
   0  15   1      754.04      851.28     90.79 o
   1  15   1        0.57       -6.33     40.47 o
   2  15   1     1331.33     1330.94    125.63 o
   3  15   1      127.08      130.91     63.70 o
   4  15   1     1789.86     1883.79    168.21 o
   5  15   1      599.42      660.38    138.83 o
  -3  16   1      902.82      858.91     83.76 o
  -2  16   1      740.80      747.11     89.39 o
  -1  16   1      363.18      328.34     63.34 o
   0  16   1      679.38      663.71     80.94 o
   1  16   1      263.80      221.71     60.18 o
   2  16   1     2080.76     2415.89    189.33 o
   3  16   1        1.94      -20.06     53.49 o
  -1 -16   2      251.58      392.38     76.72 o
   0 -16   2      334.71      324.46     70.73 o
   1 -16   2      497.01      499.72     76.72 o
   2 -16   2       44.75       -1.06     37.65 o
  -3 -15   2       37.55      102.76     64.40 o
  -2 -15   2      893.47      955.09    113.32 o
  -1 -15   2      623.27      682.71     91.85 o
   0 -15   2      814.34      816.44     93.96 o
   1 -15   2     1001.75     1020.90    104.17 o
   2 -15   2     1047.69     1194.39    116.13 o
   3 -15   2     1169.03     1166.24    117.54 o
   4 -15   2      566.71      386.40     75.31 o
   5 -15   2     1774.49     1803.91    164.34 o
  -5 -14   2      320.55      283.99     85.16 o
  -4 -14   2      755.99      711.92    108.04 o
  -3 -14   2       24.14        3.87     54.90 o
  -2 -14   2     1874.29     2128.37    174.55 o
  -1 -14   2       21.81       -5.28     43.64 o
   0 -14   2     2688.29     2590.08    190.74 o
   1 -14   2      564.49      665.12     81.64 o
   2 -14   2     2343.69     2597.12    191.09 o
   3 -14   2     1877.75     1988.31    158.36 o
   4 -14   2     1377.88     1389.35    128.80 o
   5 -14   2     1318.85     1316.16    133.73 o
   6 -14   2      173.58      127.82     39.33 o
  -6 -13   2      955.34      959.18     92.91 o
  -5 -13   2      425.52      394.85     85.87 o
  -4 -13   2     1114.15      925.18    114.02 o
  -3 -13   2      927.62      888.58    109.09 o
  -2 -13   2      935.98     1044.83    114.72 o
  -1 -13   2      219.49      255.49     64.40 o
   0 -13   2     4405.90     4155.40    274.14 o
   1 -13   2      193.79      169.62     49.27 o
   2 -13   2     3847.79     4041.02    268.86 o
   3 -13   2      660.06      567.28     78.48 o
   4 -13   2     1478.33     1332.34    125.63 o
   5 -13   2     1106.09      949.11    109.09 o
   6 -13   2      358.04      337.17     71.97 o
   7 -13   2      988.17     1015.99     81.37 o
  -6 -12   2      116.75       77.06     35.24 o
  -5 -12   2      925.28      836.36     95.72 o
  -4 -12   2      280.25      274.49     41.59 o
  -3 -12   2      502.68      561.30     86.57 o
  -2 -12   2     3006.61     3223.18    231.21 o
  -1 -12   2      997.39     1129.64    112.61 o
   0 -12   2     5383.58     5850.56    365.29 o
   1 -12   2      465.32      407.16     61.94 o
   2 -12   2     3744.09     3782.02    250.56 o
   3 -12   2        5.96       -7.74     30.62 o
   4 -12   2     1953.17     1822.56    148.16 o
   5 -12   2      190.11      141.82     50.68 o
   6 -12   2     1084.50      886.12    102.41 o
   7 -12   2      373.31      276.83     44.95 o
   8 -12   2      730.85      721.80     69.02 o
  -7 -11   2      499.96      550.46     55.52 o
  -6 -11   2        0.61       20.87     67.22 o
  -5 -11   2     1724.60     1737.44    144.46 o
  -4 -11   2     2061.58     2111.85    196.19 o
  -3 -11   2     5578.96     4623.85    200.21 o
  -2 -11   2     1959.39     2019.13    212.91 o
  -1 -11   2     4960.31     5252.63    316.55 o
   0 -11   2     3844.61     4458.75    288.22 o
   1 -11   2      872.16      959.32     92.55 o
   2 -11   2     2362.64     2413.42    172.44 o
   3 -11   2       33.50       50.68     39.41 o
   4 -11   2     1582.63     1409.06    121.06 o
   5 -11   2       36.91       16.19     35.19 o
   6 -11   2     2971.57     3014.84    213.61 o
   7 -11   2      301.43      362.63     47.63 o
   8 -11   2     1625.07     1574.61    184.23 o
  -8 -10   2      224.08      216.76     40.89 o
  -7 -10   2     1873.20     1817.72    221.53 o
  -6 -10   2      171.01      218.53     81.82 o
  -5 -10   2     6257.53     6249.48    259.99 o
  -4 -10   2        5.30       23.70     22.13 o
  -3 -10   2     8031.96     7785.60    314.58 o
  -2 -10   2      983.00      993.34     60.54 o
  -1 -10   2     5322.57     5674.33    234.28 o
   0 -10   2     1573.08     1778.77     73.13 o
   1 -10   2      777.56     1039.55     97.13 o
   2 -10   2     1415.28     1406.60    114.02 o
   3 -10   2      205.69      220.65     49.27 o
   4 -10   2     2187.02     2115.00    156.25 o
   5 -10   2       86.12       54.55     34.49 o
   6 -10   2     5524.12     5481.76    344.17 o
   7 -10   2       37.16       41.73     30.08 o
   8 -10   2     2244.49     2260.40    165.22 o
   9 -10   2       91.48      174.90     60.53 o
  -8  -9   2     1176.18     1207.69     77.40 o
  -7  -9   2     1496.70     1430.58     83.00 o
  -6  -9   2     1912.88     1817.56     94.46 o
  -5  -9   2     3791.78     3960.92    299.48 o
  -4  -9   2      131.20      159.91     27.28 o
  -3  -9   2     3897.23     3706.34    159.00 o
  -2  -9   2       31.60       15.71     17.43 o
  -1  -9   2     2861.24     2726.96    190.56 o
   0  -9   2      231.96      202.82     25.34 o
   1  -9   2     4299.21     4524.14    461.89 o
   2  -9   2     2848.34     2743.87    186.87 o
   3  -9   2     3690.13     3082.06    205.17 o
   4  -9   2     7234.82     6484.36    390.98 o
   5  -9   2     2608.57     2524.28    175.25 o
   6  -9   2     5562.14     5331.89    381.47 o
   7  -9   2      313.61      374.17     42.94 o
   8  -9   2     2142.10     2108.27    109.98 o
   9  -9   2       47.20       39.77     45.04 o
  -9  -8   2       94.48       90.87     34.04 o
  -8  -8   2     1636.53     1615.51     91.21 o
  -7  -8   2     1417.52     1413.34     94.14 o
  -6  -8   2     1610.03     1612.02    107.69 o
  -5  -8   2     4081.67     4100.53    174.74 o
  -4  -8   2      571.53      589.07     48.39 o
  -3  -8   2     1289.94     1378.59     70.20 o
  -2  -8   2      249.64      216.78     45.40 o
  -1  -8   2     4541.55     4080.42    186.51 o
   0  -8   2       39.46       29.12     18.30 o
   1  -8   2    14521.79    15991.05    614.60 o
   2  -8   2     1738.11     1508.30    115.08 o
   3  -8   2    13426.32    12078.03    695.38 o
   4  -8   2     1645.54     1544.20    115.43 o
   5  -8   2     3149.79     3092.97    200.94 o
   6  -8   2     3567.95     3402.93    151.14 o
   7  -8   2      136.25      183.52     51.20 o
   8  -8   2     2286.26     2429.67    119.12 o
   9  -8   2       14.43        1.41     36.95 o
  10  -8   2      559.65      584.53     79.88 o
  -9  -7   2       74.00       42.58     47.86 o
  -8  -7   2     2837.22     2600.29    185.11 o
  -7  -7   2      568.83      559.89     67.92 o
  -6  -7   2     2246.67     2204.74    154.49 o
  -5  -7   2     1155.31     1080.37     93.61 o
  -4  -7   2     2486.69     2398.03    107.40 o
  -3  -7   2     2889.13     2918.66    124.88 o
  -2  -7   2     2652.94     2297.26    357.02 o
  -1  -7   2     7411.50     7522.11    296.77 o
   0  -7   2     2478.93     2602.49    111.23 o
   1  -7   2    14145.70    15760.68    605.79 o
   2  -7   2      149.64      196.37     38.01 o
   3  -7   2     5059.75     4379.56    266.05 o
   4  -7   2     1390.56     1402.38    103.11 o
   5  -7   2     3606.43     3660.96    228.39 o
   6  -7   2      697.76      612.71     44.29 o
   7  -7   2     1470.01     1471.17     77.70 o
   8  -7   2      932.59      893.16     87.98 o
   9  -7   2      360.56      443.76     66.16 o
  10  -7   2     1161.11     1211.29    115.08 o
  -9  -6   2       77.69       83.40     48.56 o
  -8  -6   2     2135.30     1953.12    148.16 o
  -7  -6   2        8.11       16.19     33.08 o
  -6  -6   2     2929.70     3023.64    196.72 o
  -5  -6   2       62.55       74.96     32.73 o
  -4  -6   2     5001.60     4665.67    279.77 o
  -3  -6   2     2134.56     1993.94    132.32 o
  -2  -6   2     7490.87     7651.90    298.88 o
  -1  -6   2     7144.00     6958.29    272.81 o
   0  -6   2     3615.26     3580.34    196.37 o
   1  -6   2    12091.17    12691.79    489.08 o
   2  -6   2       43.31       45.40     22.87 o
   3  -6   2    14700.68    14706.47    830.87 o
   4  -6   2       86.19       56.31     22.52 o
   5  -6   2     3430.02     3286.52    204.46 o
   6  -6   2       13.97       30.94     20.03 o
   7  -6   2     3196.11     3148.14    138.22 o
   8  -6   2     1068.66     1051.87     94.66 o
   9  -6   2     1990.31     1956.29    148.51 o
  10  -6   2     1100.68     1093.75    106.28 o
 -10  -5   2      714.55      887.17     98.89 o
  -9  -5   2      374.92      361.42     61.58 o
  -8  -5   2     1396.59     1246.83    108.39 o
  -7  -5   2      170.37      211.15     45.04 o
  -6  -5   2     2920.68     2864.22    186.51 o
  -5  -5   2       14.68       25.69     26.75 o
  -4  -5   2     8600.75     8420.59    484.23 o
  -3  -5   2     2285.31     2142.10    136.89 o
  -2  -5   2    10939.09    10529.63    409.09 o
  -1  -5   2     6800.89     6905.67    268.49 o
   0  -5   2    10621.58    10124.72    528.75 o
   1  -5   2     9544.32     9500.24    366.44 o
   2  -5   2     9849.38    10175.93    579.60 o
   3  -5   2     1060.80      975.86     71.79 o
   4  -5   2      129.60      119.65     23.93 o
   5  -5   2     5563.87     5754.84    338.19 o
   6  -5   2      194.84      217.33     25.43 o
   7  -5   2     7755.66     7824.39    310.12 o
   8  -5   2      274.37      379.71     55.95 o
   9  -5   2     3229.51     3142.24    209.39 o
  10  -5   2      686.75      668.64     80.24 o
  11  -5   2      649.14      789.69     92.55 o
 -10  -4   2       57.19       44.34     46.45 o
  -9  -4   2      993.45     1058.91    103.11 o
  -8  -4   2      364.12      381.12     57.36 o
  -7  -4   2      636.18      705.59     73.20 o
  -6  -4   2     4684.13     4897.93    297.72 o
  -5  -4   2      711.18      609.87     58.42 o
  -4  -4   2    17174.29    17292.68    970.93 o
  -3  -4   2      531.03      566.93     48.56 o
  -2  -4   2    30868.58    31351.99   1204.30 o
  -1  -4   2      103.65       93.96     20.06 o
   0  -4   2    12205.12    11728.22    446.44 o
   1  -4   2       75.36      129.07     10.82 o
   2  -4   2      156.87      170.68     24.99 o
   3  -4   2    11518.61    11225.69    631.68 o
   4  -4   2     3570.44     3657.79    217.13 o
   5  -4   2    12309.23    12938.61    493.63 o
   6  -4   2     1446.30     1509.60     71.66 o
   7  -4   2     8971.74     9308.12    538.78 o
   8  -4   2        1.13       -4.22     28.15 o
   9  -4   2     3036.68     3014.84    199.89 o
  10  -4   2       92.61       83.76     41.17 o
  11  -4   2      599.50      619.37     79.88 o
 -10  -3   2       10.22       30.26     46.10 o
  -9  -3   2     1490.57     1447.42    121.76 o
  -8  -3   2      764.57      860.08     83.40 o
  -7  -3   2     4217.61     4322.56    269.21 o
  -6  -3   2     3758.33     3883.37    240.36 o
  -5  -3   2     3925.50     4124.08    249.15 o
  -4  -3   2     9449.46     9963.73    566.23 o
  -3  -3   2     4939.26     5541.58    320.24 o
  -2  -3   2     9478.54     9944.11    384.93 o
  -1  -3   2     1108.19     1057.28     50.68 o
   0  -3   2     7172.27     7294.11    414.91 o
   1  -3   2    11146.18    11412.21    645.06 o
   2  -3   2    21159.93    21841.17   1215.16 o
   3  -3   2     4689.31     4709.66    270.62 o
   4  -3   2    12320.83    12520.03    703.48 o
   5  -3   2     6193.87     6291.51    245.20 o
   6  -3   2     3653.01     3851.07    156.52 o
   7  -3   2     5052.58     5053.13    303.00 o
   8  -3   2      333.78      386.05     49.97 o
   9  -3   2     2067.53     2270.55    159.06 o
  10  -3   2       77.15       47.51     40.12 o
  11  -3   2      603.54      696.09     83.40 o
 -10  -2   2        0.90        3.52     40.47 o
  -9  -2   2     3002.00     2907.16    198.48 o
  -8  -2   2      446.07      373.03     56.31 o
  -7  -2   2     5399.67     5370.20    324.46 o
  -6  -2   2     2808.80     2979.65    190.74 o
  -5  -2   2     5073.64     5184.04    305.81 o
  -4  -2   2     1409.60     1270.41     87.98 o
  -3  -2   2      815.17      753.11     36.02 o
  -2  -2   2     2557.74     2749.30    109.82 o
  -1  -2   2     3462.40     3374.71    161.53 o
   0  -2   2    44230.82    45661.14   2525.68 o
   1  -2   2    15260.34    15406.43    861.48 o
   2  -2   2    15283.57    15531.71    864.30 o
   3  -2   2      635.86      693.62     49.27 o
   4  -2   2    18969.76    19646.98   1094.80 o
   5  -2   2     1536.57     1540.43     67.31 o
   6  -2   2     6139.35     6485.06    376.20 o
   7  -2   2     2514.63     2377.88    155.19 o
   8  -2   2      585.91      535.96     57.36 o
   9  -2   2     1988.88     1855.64    135.49 o
  10  -2   2       12.70       11.61     34.49 o
  11  -2   2     1093.54     1067.35    102.76 o
 -10  -1   2      349.71      355.78     67.57 o
  -9  -1   2     2534.91     2650.61    185.46 o
  -8  -1   2        9.07       34.84     35.54 o
  -7  -1   2     8706.25     9260.25    538.78 o
  -6  -1   2      827.01      735.85     67.22 o
  -5  -1   2     4391.51     4437.63    264.29 o
  -4  -1   2     4165.64     4646.22    186.14 o
  -3  -1   2     7098.71     7736.32    302.83 o
  -2  -1   2     1667.34     1643.99     67.84 o
  -1  -1   2     3880.44     3907.67    152.52 o
   0  -1   2    10433.78    10566.80    406.74 o
   1  -1   2      155.53      172.28     18.12 o
   2  -1   2    52501.85    50939.85   2815.66 o
   3  -1   2     2325.78     2404.98    141.12 o
   4  -1   2    24726.17    26145.44    980.39 o
   5  -1   2      496.86      398.72     38.01 o
   6  -1   2     6831.66     7210.71    414.91 o
   7  -1   2     1432.02     1425.60    101.70 o
   8  -1   2     1404.35     1378.45    103.81 o
   9  -1   2     1286.48     1249.29    101.70 o
  10  -1   2     1561.63     1452.70    115.78 o
  11  -1   2     1397.83     1516.40    128.10 o
 -10   0   2      709.08      666.52     83.40 o
  -9   0   2     2212.61     2277.94    165.40 o
  -8   0   2      878.69      763.30     75.31 o
  -7   0   2     4555.24     4864.15    296.31 o
  -6   0   2       33.47       34.84     24.99 o
  -5   0   2     8498.28     9210.63    526.46 o
  -4   0   2        8.52        5.30     11.07 o
  -3   0   2     6481.32     6171.45    243.73 o
  -2   0   2     8847.97     9769.78    378.48 o
  -1   0   2      771.95      835.14     36.24 o
   0   0   2    27544.87    30574.61   1626.19 o
   1   0   2     1909.78     2067.40     66.12 o
   2   0   2    30428.58    31931.30   1202.02 o
   3   0   2      878.02      912.56     38.73 o
   4   0   2    11527.94    12651.65    707.70 o
   5   0   2        9.29       -9.15     13.72 o
   6   0   2     3544.87     3542.71    212.91 o
   7   0   2       32.51       34.84     22.17 o
   8   0   2     4054.32     3833.04    236.13 o
   9   0   2      306.75      330.45     48.92 o
  10   0   2     2510.01     2535.89    175.25 o
  11   0   2     1146.99     1249.65    112.61 o
 -10   1   2      785.09      727.05     85.16 o
  -9   1   2      485.10      512.39     66.16 o
  -8   1   2      521.59      512.74     61.23 o
  -7   1   2     2057.49     2049.19    142.53 o
  -6   1   2     1030.38      860.08     71.44 o
  -5   1   2     6408.22     6641.31    384.29 o
  -4   1   2        6.95       30.91     22.17 o
  -3   1   2    21861.30    22049.19    851.36 o
  -2   1   2      159.59      169.58     29.74 o
  -1   1   2    82061.41    80964.50   3100.70 o
   0   1   2     6998.73     7871.07    304.43 o
   1   1   2    11891.86    10368.78    540.54 o
   2   1   2     4451.61     4769.80    127.36 o
   4   1   2     2378.48     2401.81    142.53 o
   5   1   2     2948.73     2920.53    174.20 o
   6   1   2     6244.32     6137.02    355.08 o
   7   1   2      101.34       93.26     28.86 o
   8   1   2     4126.66     3973.46    244.93 o
   9   1   2      426.69      402.59     55.95 o
  10   1   2     2976.52     2931.44    197.42 o
  11   1   2      892.73      926.24     93.96 o
 -10   2   2      481.49      423.70     66.16 o
  -9   2   2      266.07      274.49     54.55 o
  -8   2   2     1559.93     1649.77    124.93 o
  -7   2   2     1452.26     1396.74    105.22 o
  -6   2   2     1491.84     1476.63    104.52 o
  -5   2   2     9577.39     9718.47    384.96 o
  -4   2   2     6110.88     6237.02    250.67 o
  -3   2   2    21045.72    21945.50    847.81 o
  -2   2   2     1588.51     1734.04     73.77 o
  -1   2   2    30251.56    32725.34   1255.73 o
   0   2   2     6210.59     6402.37    199.14 o
   1   2   2     9574.82     9789.07    389.13 o
   2   2   2     2195.60     2262.63     91.19 o
   3   2   2     6725.41     7146.46    223.77 o
   4   2   2     4418.85     4317.87    170.91 o
   5   2   2     7825.59     8382.86    420.71 o
   6   2   2     9618.55     9507.65    372.42 o
   7   2   2      831.27      826.13     69.85 o
   8   2   2     6870.60     6978.09    409.98 o
   9   2   2      265.08      206.93     44.69 o
  10   2   2     1740.28     1788.42    136.19 o
  11   2   2      170.64      185.11     52.79 o
 -10   3   2      789.30      769.64     85.52 o
  -9   3   2        7.75       13.37     35.19 o
  -8   3   2     3226.50     2994.78    196.72 o
  -7   3   2      464.80      404.35     51.03 o
  -6   3   2    10003.45     9520.32    547.23 o
  -5   3   2     5586.46     5381.09    221.19 o
  -4   3   2     5759.16     5548.60    225.81 o
  -3   3   2     7481.61     8026.05    317.84 o
  -2   3   2     4428.90     4785.18    191.20 o
  -1   3   2     2366.20     2348.07     95.92 o
   0   3   2      688.24      639.31     42.62 o
   1   3   2     6204.57     6399.80    201.00 o
   2   3   2     4931.92     5435.75    172.51 o
   3   3   2    10582.91    11426.25    355.14 o
   4   3   2     4170.30     4410.91    141.49 o
   5   3   2    18508.83    20138.35    776.83 o
   6   3   2     5568.63     5719.98    227.71 o
   7   3   2     6320.92     6470.99    377.60 o
   8   3   2     2152.65     1964.38    136.19 o
   9   3   2       49.08       56.31     35.54 o
  10   3   2      966.15      954.04     89.39 o
  11   3   2        1.86        1.06     42.23 o
 -10   4   2      553.89      556.02     75.66 o
  -9   4   2       82.41       87.98     41.17 o
  -8   4   2     5110.13     5306.86    325.87 o
  -7   4   2      118.39       68.27     33.43 o
  -6   4   2    10779.44    10275.53    589.46 o
  -5   4   2     4284.49     4020.68    170.46 o
  -4   4   2     3380.66     3222.90    138.23 o
  -3   4   2     3085.58     3093.88    130.76 o
  -2   4   2     2745.20     2799.68     92.74 o
  -1   4   2     8564.41     8572.34    266.80 o
   1   4   2    21909.30    22097.52    682.87 o
   2   4   2      666.94      681.11     26.91 o
   3   4   2    23437.83    24579.12    759.69 o
   4   4   2      362.32      401.89     20.09 o
   5   4   2    17413.84    18513.04    575.03 o
   6   4   2      943.90      922.16     38.62 o
   7   4   2     1375.33     1524.14    109.09 o
   8   4   2     2768.55     2679.47    175.25 o
   9   4   2      449.81      484.73     43.36 o
  10   4   2     1170.06     1239.46     74.97 o
  11   4   2      438.01      390.43     45.96 o
 -10   5   2      881.33      856.21     93.26 o
  -9   5   2      238.42      297.72     57.01 o
  -8   5   2     3528.88     3461.77    223.82 o
  -7   5   2       10.53       28.51     29.21 o
  -6   5   2     6163.44     5680.94    337.84 o
  -5   5   2       46.67       43.79     18.48 o
  -4   5   2     3950.89     4028.84    170.33 o
  -3   5   2     2755.21     2830.26     96.57 o
  -2   5   2     3825.56     3726.46    121.90 o
  -1   5   2     4246.78     4125.31    132.37 o
   0   5   2     9261.94     9059.94    285.29 o
   1   5   2    23269.27    25081.22    934.02 o
   2   5   2     7355.51     7452.35    235.17 o
   3   5   2    12456.97    12630.48    393.79 o
   4   5   2      369.96      305.29     38.20 o
   5   5   2     5209.46     5334.39    171.31 o
   6   5   2      471.53      433.89     33.77 o
   7   5   2     5097.90     4973.92    205.79 o
   8   5   2       46.00       55.33     23.29 o
   9   5   2     1636.25     1619.81     86.72 o
  10   5   2      624.10      657.12     54.48 o
  11   5   2      712.47      841.97     65.92 o
 -10   6   2      648.02      755.21     89.03 o
  -9   6   2      674.86      545.47     72.14 o
  -8   6   2     1173.68     1235.22    102.76 o
  -7   6   2      988.99      934.68     84.46 o
  -6   6   2     3884.63     4106.48    253.73 o
  -5   6   2      819.69      804.12     68.62 o
  -4   6   2     7331.87     7335.21    319.71 o
  -3   6   2      352.75      322.00     21.58 o
  -2   6   2    10401.87    10298.17    323.21 o
  -1   6   2     4074.11     4167.50    170.20 o
   0   6   2    17240.39    16957.51    529.49 o
   2   6   2     1640.82     1333.43     49.18 o
   3   6   2    15037.21    15861.92    493.70 o
   4   6   2      954.92      895.97     35.80 o
   5   6   2     2983.20     2944.90    126.26 o
   6   6   2     1255.14     1204.92     64.32 o
   7   6   2     1198.01     1187.17     80.24 o
   8   6   2      102.57       71.72     24.50 o
   9   6   2     2118.07     2079.20    105.20 o
  10   6   2      294.18      328.91     42.65 o
 -10   7   2      214.46      309.33     65.81 o
  -9   7   2     1030.15     1125.77    104.87 o
  -8   7   2      508.09      509.57     64.40 o
  -7   7   2     1319.49     1368.59    109.80 o
  -6   7   2     1468.23     1586.78    118.59 o
  -5   7   2     1283.83     1288.71     97.83 o
  -4   7   2     6463.66     6040.86    300.54 o
  -3   7   2      440.08      431.86     26.50 o
  -2   7   2    18570.03    19017.75    589.11 o
  -1   7   2      276.10      272.08     33.43 o
   0   7   2    14629.70    15252.65    478.49 o
   1   7   2     4255.70     4271.00    141.22 o
   2   7   2     8165.67     7834.42    249.96 o
   3   7   2     1910.49     1832.40     65.59 o
   4   7   2     3315.42     3266.81    109.59 o
   5   7   2     1704.44     1707.49     81.48 o
   6   7   2       38.34       59.08     21.19 o
   7   7   2     4452.75     4505.42    190.79 o
   8   7   2       26.88       56.56     25.12 o
   9   7   2     3114.28     3131.76    226.63 o
  10   7   2        1.08       -5.13     26.34 o
  -9   8   2      701.69      689.40     84.81 o
  -8   8   2       67.53       77.07     37.30 o
  -7   8   2     1097.73      990.64     92.20 o
  -6   8   2      733.63      777.38     76.72 o
  -5   8   2     2771.58     2713.25    178.07 o
  -4   8   2     7103.04     7233.20    236.36 o
  -3   8   2     3364.26     3208.58    140.81 o
  -2   8   2     7644.06     7287.97    294.96 o
  -1   8   2     1053.65      957.78     54.70 o
   0   8   2     8329.93     9015.01    288.30 o
   1   8   2      894.16      896.63     40.53 o
   2   8   2     3463.62     3352.16    114.85 o
   3   8   2     1148.95     1138.16     46.86 o
   4   8   2     4122.90     3946.40    165.80 o
   5   8   2     6210.42     6078.67    247.30 o
   6   8   2     7512.50     6837.53    782.13 o
   7   8   2     4356.48     4273.98    184.32 o
   8   8   2     1199.74     1120.61     70.67 o
   9   8   2     2514.74     2584.13    128.26 o
  10   8   2       12.62        9.09     31.09 o
  -9   9   2      447.64      461.71     72.85 o
  -8   9   2        7.84       -7.74     35.90 o
  -7   9   2     2885.98     3060.24    207.63 o
  -6   9   2      686.61      717.90     77.07 o
  -5   9   2     4907.60     4898.04    205.00 o
  -4   9   2     2556.42     2521.59    114.65 o
  -3   9   2     3490.17     3233.90    176.31 o
  -2   9   2     5845.95     5603.36    233.00 o
  -1   9   2     1562.41     1433.39     74.02 o
   0   9   2     4012.68     4322.01    146.76 o
   1   9   2      320.76      288.49     22.60 o
   2   9   2     7653.44     7778.09    394.31 o
   3   9   2      194.67      221.13     20.49 o
   4   9   2     8606.79     8684.84    346.02 o
   5   9   2       78.73       70.94     23.90 o
   6   9   2     6159.81     6032.77    249.75 o
   7   9   2     1356.88     1238.32     73.25 o
   8   9   2     1680.49     1609.13     89.45 o
   9   9   2     1134.39     1245.90    145.34 o
  -9  10   2      922.76      789.69     96.42 o
  -8  10   2      207.08      250.56     58.77 o
  -7  10   2     2139.82     2271.25    166.81 o
  -6  10   2       34.22       45.40     32.38 o
  -5  10   2     3333.35     3442.47    153.68 o
  -4  10   2     1051.91     1080.65     64.44 o
  -3  10   2     3695.43     3598.23    128.40 o
  -2  10   2     1631.13     1423.60    207.63 o
  -1  10   2     1457.29     1393.92    105.93 o
   0  10   2     4732.03     5136.87    204.72 o
   1  10   2     1424.74     1349.50    110.34 o
   2  10   2     6333.41     6307.35    207.90 o
   3  10   2      756.28      730.14     39.92 o
   4  10   2     5024.57     4866.04    205.29 o
   5  10   2       13.55       51.96     40.12 o
   6  10   2     3317.99     3029.33    139.72 o
   7  10   2      111.14      104.89     30.84 o
   8  10   2     1168.44     1256.91     80.60 o
   9  10   2      327.17      310.74     68.62 o
  -8  11   2      544.89      564.12     80.94 o
  -7  11   2     2124.10     2306.79    173.49 o
  -6  11   2      333.19      385.70     63.34 o
  -5  11   2     3036.09     3093.45    144.70 o
  -4  11   2      112.72       69.43     27.00 o
  -3  11   2     1957.60     1797.63     92.92 o
  -2  11   2      248.25      186.14     29.51 o
  -1  11   2     4226.09     4275.40    269.92 o
   0  11   2      727.04      744.94     48.62 o
   1  11   2     3860.30     4239.16    297.02 o
   2  11   2     4977.19     5176.67    174.59 o
   3  11   2     1383.04     1273.56     73.77 o
   4  11   2     6292.27     5878.86    313.91 o
   5  11   2      116.39      118.35     29.72 o
   6  11   2     2215.40     2159.47    141.47 o
   7  11   2      101.88      105.66     33.72 o
   8  11   2     1098.12     1148.65    112.26 o
  -8  12   2      867.97     1040.96    114.72 o
  -7  12   2      906.27      943.13    105.22 o
  -6  12   2      422.15      381.12     68.62 o
  -5  12   2      826.66      810.54     64.07 o
  -4  12   2      182.28      159.32     31.98 o
  -3  12   2     2796.49     2708.96    165.40 o
  -2  12   2        2.67      -21.47     30.26 o
  -1  12   2     5238.35     5304.04    328.69 o
   0  12   2     1164.12     1228.73     64.40 o
   1  12   2     7964.04     8895.18    356.40 o
   2  12   2     2054.80     2051.84    101.86 o
   3  12   2     3465.77     3096.10    358.25 o
   4  12   2     2231.40     1963.11    131.62 o
   5  12   2      295.96      256.82     39.81 o
   6  12   2     1268.33     1281.43     81.62 o
   7  12   2       12.28       66.51     47.51 o
   8  12   2     1311.27     1221.14    122.47 o
  -7  13   2      136.79       50.68     48.21 o
  -6  13   2      200.86      286.46     67.57 o
  -5  13   2      692.85      650.97     59.80 o
  -4  13   2      670.72      572.30     54.25 o
  -3  13   2     2831.35     2622.55    130.21 o
  -2  13   2      406.65      316.72     59.83 o
  -1  13   2     7758.78     8141.17    488.46 o
   0  13   2       33.95       37.67     21.31 o
   1  13   2     5513.69     6121.85    254.08 o
   2  13   2      250.90      256.44     35.74 o
   3  13   2     2473.44     2467.83    121.50 o
   4  13   2      575.32      534.96     50.54 o
   5  13   2      823.95      909.07     98.71 o
   6  13   2      798.42      753.10     91.85 o
   7  13   2      496.88      528.93     83.40 o
  -6  14   2      757.67      741.48    100.65 o
  -5  14   2      295.86      260.58     51.20 o
  -4  14   2     1521.73     1450.40     91.52 o
  -3  14   2     2105.05     1942.74    105.67 o
  -2  14   2     1962.03     1954.53    152.38 o
  -1  14   2     2973.35     2942.35    204.46 o
   0  14   2      193.60      182.29     47.86 o
   1  14   2     1614.62     1767.51    174.02 o
   2  14   2        0.54       -1.41     22.31 o
   3  14   2     1277.18     1241.93     76.98 o
   4  14   2      182.25      183.05     37.56 o
   5  14   2     1899.19     1686.66    165.05 o
   6  14   2      682.78      822.07     99.59 o
  -5  15   2      103.02       72.12     42.11 o
  -4  15   2     1890.01     1889.27    164.17 o
  -3  15   2      593.38      584.35     57.90 o
  -2  15   2     1536.82     1619.86    136.89 o
  -1  15   2      982.34      988.88     97.83 o
   0  15   2      476.46      604.94     74.25 o
   1  15   2      729.30      654.21     80.59 o
   2  15   2       64.19       87.63     47.86 o
   3  15   2     1719.58     1781.11    158.01 o
   4  15   2       39.86       41.26     31.64 o
   5  15   2     2816.66     2975.78    202.70 o
  -3  16   2       49.30       66.64     36.25 o
  -2  16   2     1011.32     1002.30     71.98 o
  -1  16   2      553.65      553.56     76.01 o
   0  16   2      653.30      576.08     74.61 o
   1  16   2      980.83      939.96     99.24 o
   2  16   2      770.12      804.12     94.31 o
  -2 -15   3        7.39       96.42     65.46 o
  -1 -15   3     1208.62     1179.61    121.06 o
   0 -15   3       29.41       79.18     46.80 o
   1 -15   3     1125.94     1177.85    113.67 o
   2 -15   3      276.81      290.68     64.05 o
   3 -15   3     1464.98     1514.64    139.36 o
   4 -15   3      871.24     1003.31    114.37 o
  -4 -14   3      905.38      950.17    127.04 o
  -3 -14   3      995.38     1049.41    126.34 o
  -2 -14   3      160.03      230.15     73.90 o
  -1 -14   3     1416.34     1417.16    131.62 o
   0 -14   3        1.29       85.16     47.86 o
   1 -14   3     2470.61     2388.44    179.12 o
   2 -14   3      156.17      152.03     50.32 o
   3 -14   3     2980.77     2897.66    210.09 o
   4 -14   3      573.89      582.07     85.16 o
   5 -14   3      935.98      835.09    104.87 o
   6 -14   3      310.11      343.47     82.70 o
  -5 -13   3      128.28      148.86     70.73 o
  -4 -13   3      682.04      634.50    103.81 o
  -3 -13   3      416.27      368.81     79.53 o
  -2 -13   3      519.81      734.80    102.41 o
  -1 -13   3     1659.65     1844.38    156.25 o
   0 -13   3      650.96      733.04     90.44 o
   1 -13   3     4912.59     5007.20    264.11 o
   2 -13   3       32.49       23.58     34.14 o
   3 -13   3     3039.39     2954.67    211.50 o
   4 -13   3       96.63       92.91     49.97 o
   5 -13   3     1084.76      914.62    108.04 o
   6 -13   3      311.08      304.05     75.31 o
   7 -13   3      573.69      535.46     61.81 o
  -6 -12   3      630.64      724.46     64.92 o
  -5 -12   3       27.51       37.92     31.74 o
  -4 -12   3     1114.56      925.53    110.15 o
  -3 -12   3      350.93      331.50     74.96 o
  -2 -12   3     2740.81     2598.88    198.13 o
  -1 -12   3     1632.55     1500.21    133.38 o
   0 -12   3     1884.53     2092.13    163.29 o
   1 -12   3     2241.84     2432.07    178.42 o
   2 -12   3      813.96      692.92     80.24 o
   3 -12   3     2719.29     2848.39    203.05 o
   4 -12   3       16.25      -25.69     34.14 o
   5 -12   3     1540.90     1544.55    139.01 o
   6 -12   3       61.44       86.92     51.38 o
   7 -12   3      879.62      803.46     68.43 o
   8 -12   3      200.89      207.51     44.19 o
  -7 -11   3      196.52      180.44     41.26 o
  -6 -11   3      985.25     1072.06    112.08 o
  -5 -11   3      187.22      231.72     37.82 o
  -4 -11   3     4168.64     4483.82    274.14 o
  -3 -11   3      281.43      216.21     51.56 o
  -2 -11   3     6123.59     5522.93    354.73 o
  -1 -11   3      589.24      572.21     80.59 o
   0 -11   3     3733.62     4285.60    280.48 o
   1 -11   3      683.91      723.18     79.53 o
   2 -11   3     1823.85     1714.17    135.13 o
   3 -11   3     1370.20     1316.16    113.67 o
   4 -11   3      312.96      204.46     53.49 o
   5 -11   3      998.28      933.98    103.11 o
   6 -11   3      114.88      140.41     50.68 o
   7 -11   3     1800.70     1556.76    106.10 o
   8 -11   3        1.42       27.54     32.72 o
  -7 -10   3      581.92      616.83     55.77 o
  -6 -10   3     1848.52     1862.80     99.15 o
  -5 -10   3      895.39      928.18     63.57 o
  -4 -10   3     5266.28     5288.70    441.48 o
  -3 -10   3       63.28       10.03     47.51 o
  -2 -10   3     6599.80     6271.08    257.73 o
  -1 -10   3      474.67      442.13     37.56 o
   0 -10   3     3509.27     3956.21    258.66 o
   1 -10   3      752.93      876.26     86.92 o
   2 -10   3     1649.42     1657.51    129.86 o
   3 -10   3      796.70      813.98     86.22 o
   4 -10   3     1803.37     1503.38    124.58 o
   5 -10   3     2572.42     2368.03    172.09 o
   6 -10   3     1340.14     1352.76    119.30 o
   7 -10   3     2609.41     2485.35    216.08 o
   8 -10   3      242.22      219.55     41.80 o
   9 -10   3     1246.85     1357.99    124.93 o
  -8  -9   3      250.60      244.27     40.63 o
  -7  -9   3     1833.21     1787.05    162.23 o
  -6  -9   3     1325.93     1277.33     75.96 o
  -5  -9   3     2561.67     2528.00    118.88 o
  -4  -9   3     2603.71     2577.64    119.69 o
  -3  -9   3     1172.85     1139.63     90.97 o
  -2  -9   3     3346.58     3157.57    139.77 o
  -1  -9   3      358.08      338.87     31.86 o
   0  -9   3     1066.30     1126.21     59.64 o
   1  -9   3      164.90      169.97     43.29 o
   2  -9   3     4262.04     4590.36    289.62 o
   3  -9   3     1546.80     1323.55    109.80 o
   4  -9   3     6273.24     5680.24    350.51 o
   5  -9   3     2318.03     2394.77    169.27 o
   6  -9   3     1791.26     1483.32    120.00 o
   7  -9   3     1711.26     1582.81    123.52 o
   8  -9   3      281.86      287.50     43.64 o
   9  -9   3     1217.80     1302.78     85.63 o
  -8  -8   3        1.03      -37.07     24.72 o
  -7  -8   3     3260.23     3160.54    214.67 o
  -6  -8   3      332.09      367.24     39.17 o
  -5  -8   3     3605.62     3698.06    160.80 o
  -4  -8   3     1299.19     1383.52     73.34 o
  -3  -8   3     2598.97     2441.23    109.68 o
  -2  -8   3     1311.32     1269.88     65.02 o
  -1  -8   3     1227.70     1187.91    116.31 o
   0  -8   3     4312.89     4588.92    187.64 o
   1  -8   3      477.07      478.64     39.94 o
   2  -8   3    11630.01    11662.07    676.03 o
   3  -8   3       65.19       -4.57     30.62 o
   4  -8   3     9108.84     8272.08    487.05 o
   5  -8   3     1692.26     1671.59    124.58 o
   6  -8   3     1868.49     1847.90    137.60 o
   7  -8   3      828.98      781.48     57.06 o
   8  -8   3      277.07      347.81     41.16 o
   9  -8   3      694.77      768.93     88.33 o
  10  -8   3       42.75       78.83     49.62 o
  -9  -7   3     1318.59     1311.23    124.93 o
  -8  -7   3       49.86       61.23     45.04 o
  -7  -7   3     3267.11     3002.88    203.76 o
  -6  -7   3      105.51      106.28     42.23 o
  -5  -7   3     1884.25     1873.59    136.54 o
  -4  -7   3      197.15      197.07     41.17 o
  -3  -7   3     3559.66     3188.34    203.05 o
  -2  -7   3     1641.02     1715.24     84.28 o
  -1  -7   3     5610.99     5336.64    214.49 o
   0  -7   3     9354.39     9237.40    362.28 o
   1  -7   3     3526.69     3699.91    150.93 o
   2  -7   3    12648.62    13508.55    774.91 o
   3  -7   3      883.98      855.50     79.18 o
   4  -7   3     9358.27     9094.86    527.87 o
   5  -7   3        3.56       11.26     26.04 o
   6  -7   3     1949.39     1906.32    135.13 o
   7  -7   3       37.52       60.88     22.99 o
   8  -7   3      542.73      585.43     48.11 o
   9  -7   3      299.47      367.05     62.29 o
  10  -7   3      652.64      750.28     89.03 o
  -9  -6   3     1373.15     1301.73    121.76 o
  -8  -6   3      240.17      215.37     51.38 o
  -7  -6   3     1839.66     1695.17    133.02 o
  -6  -6   3       24.67       31.32     32.73 o
  -5  -6   3     2033.90     1810.60    128.10 o
  -4  -6   3       12.36        2.46     28.15 o
  -3  -6   3     6341.89     6472.75    379.71 o
  -2  -6   3     1381.40     1300.35     59.93 o
  -1  -6   3     8720.11     8357.35    325.38 o
   0  -6   3     3727.28     3564.41    145.48 o
   1  -6   3     7202.69     7889.07    307.30 o
   2  -6   3     5428.05     5389.21    324.46 o
   3  -6   3     3129.95     2944.11    186.87 o
   4  -6   3     2227.15     2007.67    133.38 o
   5  -6   3      386.65      345.58     44.34 o
   6  -6   3     2379.16     2448.61    162.58 o
   7  -6   3       93.64       91.00     36.60 o
   8  -6   3     3525.86     3534.89    155.48 o
   9  -6   3      127.59      173.85     47.16 o
  10  -6   3     2023.71     2038.64    157.66 o
  11  -6   3      824.10      754.85     93.61 o
  -9  -5   3      267.67      243.52     59.83 o
  -8  -5   3      929.02     1022.66     98.18 o
  -7  -5   3      703.80      647.52     71.44 o
  -6  -5   3     1121.93     1024.42     86.92 o
  -5  -5   3     4494.12     4649.13    282.59 o
  -4  -5   3      314.19      261.47     39.06 o
  -3  -5   3    13866.77    14012.50    791.10 o
  -2  -5   3       38.47       43.49      9.82 o
  -1  -5   3    20040.60    21019.10   1176.80 o
   0  -5   3     1513.41     1439.15     63.41 o
   1  -5   3     3803.39     3991.63    159.52 o
   2  -5   3     1801.08     1754.29    122.47 o
   3  -5   3     1321.68     1324.25     93.61 o
   4  -5   3     4387.61     3894.63    233.67 o
   5  -5   3      713.53      610.92     55.95 o
   6  -5   3     4120.89     4143.29    213.61 o
   7  -5   3      613.72      680.25     48.04 o
   8  -5   3     4484.67     4759.98    294.90 o
   9  -5   3        1.35       41.17     36.60 o
  10  -5   3     2188.93     2301.16    169.62 o
  11  -5   3      327.15      293.14     64.75 o
 -10  -4   3      520.08      686.94     87.63 o
  -9  -4   3        6.87        8.45     42.58 o
  -8  -4   3     1833.35     1781.39    136.54 o
  -7  -4   3      133.41      220.30     48.21 o
  -6  -4   3     2895.25     2767.45    182.29 o
  -5  -4   3     4302.14     4405.25    267.45 o
  -4  -4   3     3287.46     3052.50    188.27 o
  -3  -4   3    12516.86    12288.12    694.33 o
  -2  -4   3       92.86       94.22     10.41 o
  -1  -4   3    13898.99    13603.80    526.45 o
   0  -4   3      531.65      560.95     49.27 o
   1  -4   3     4520.16     4622.03    275.20 o
   2  -4   3     2070.42     2081.57    135.84 o
   3  -4   3     5399.72     5236.83    304.76 o
   4  -4   3     5762.62     5747.45    332.91 o
   5  -4   3     5130.23     4943.68    291.38 o
   6  -4   3     5207.66     5281.33    211.60 o
   7  -4   3     1738.27     1781.83     84.25 o
   8  -4   3     2852.50     2910.33    191.09 o
   9  -4   3      461.17      408.92     58.42 o
  10  -4   3     1471.50     1412.23    116.48 o
  11  -4   3        0.11      -21.11     39.77 o
 -10  -3   3      462.82      594.03     82.35 o
  -9  -3   3        7.21       36.60     39.41 o
  -8  -3   3     2450.65     2335.65    166.81 o
  -7  -3   3      318.90      295.96     51.38 o
  -6  -3   3     7427.83     7141.03    420.54 o
  -5  -3   3     2331.33     2379.99    155.19 o
  -4  -3   3     7709.00     7869.14    354.02 o
  -3  -3   3     5502.93     5511.35    217.55 o
  -2  -3   3     1544.47     1516.02     63.58 o
  -1  -3   3     4825.00     4522.82    178.05 o
   0  -3   3      112.98      108.84     12.49 o
   1  -3   3    10036.21     9701.20    552.15 o
   2  -3   3      880.41      819.96     61.58 o
   3  -3   3    12307.32    12281.43    689.40 o
   4  -3   3      663.62      607.40     49.27 o
   5  -3   3    11140.10    11366.46    642.59 o
   6  -3   3     3261.63     3338.38    139.36 o
   7  -3   3     3122.45     3197.14    200.59 o
   8  -3   3     2013.61     2082.27    143.58 o
   9  -3   3      453.56      471.21     60.53 o
  10  -3   3      893.28      967.76     90.09 o
  11  -3   3       10.24      -12.32     38.01 o
 -10  -2   3      854.89      777.38     92.55 o
  -9  -2   3       53.84       86.22     41.17 o
  -8  -2   3     3631.83     3493.45    229.45 o
  -7  -2   3        1.05       -2.82     33.08 o
  -6  -2   3     7379.10     7594.65    445.17 o
  -5  -2   3      550.54      529.28     54.55 o
  -4  -2   3     7670.89     8429.38    330.50 o
  -3  -2   3     1188.67     1212.45     55.78 o
  -2  -2   3     9205.35     9410.03    364.34 o
  -1  -2   3     6395.08     6482.37    252.46 o
   0  -2   3     1279.95     1170.93     50.62 o
   1  -2   3    14923.34    14303.53    800.96 o
   2  -2   3     2989.53     3033.56    256.02 o
   3  -2   3    17184.67    17459.14    972.69 o
   4  -2   3      255.46      216.43     25.34 o
   5  -2   3     8192.39     8141.35    312.19 o
   6  -2   3      181.01      154.34     24.28 o
   7  -2   3     2684.45     2581.99    165.40 o
   8  -2   3      841.67      939.61     80.94 o
   9  -2   3      288.43      292.09     49.27 o
  10  -2   3      969.57      982.54     92.20 o
  11  -2   3      226.79      217.83     54.55 o
 -10  -1   3      804.41      838.96     94.66 o
  -9  -1   3      970.59     1125.77    102.76 o
  -8  -1   3     1955.72     1955.23    142.17 o
  -7  -1   3      334.42      476.84     61.58 o
  -6  -1   3     3926.67     4009.00    247.40 o
  -5  -1   3      211.36      224.94     21.61 o
  -4  -1   3     4417.62     4400.19    179.23 o
  -3  -1   3      180.69      214.70     26.39 o
  -2  -1   3    11591.92    12438.78    481.02 o
  -1  -1   3     1799.29     1814.75     74.28 o
   0  -1   3    17049.31    17647.80    678.07 o
   1  -1   3    29153.01    28556.81   1095.74 o
   2  -1   3     3068.02     2990.41    229.62 o
   3  -1   3    20324.16    20981.57    790.70 o
   4  -1   3     2771.68     2613.66    154.49 o
   5  -1   3     7940.39     8372.98    320.07 o
   6  -1   3       16.58       22.52     19.00 o
   7  -1   3     3290.79     3141.88    193.90 o
   8  -1   3      220.65      187.22     37.65 o
   9  -1   3     2010.12     1915.11    136.89 o
  10  -1   3      253.46      301.59     52.44 o
  11  -1   3     1419.49     1514.28    125.28 o
 -10   0   3      420.11      482.12     72.49 o
  -9   0   3     1467.97     1585.02    130.21 o
  -8   0   3     1536.71     1760.98    131.97 o
  -7   0   3     1250.95     1317.21    104.52 o
  -6   0   3     2501.42     2656.60    172.09 o
  -5   0   3      414.93      418.92     46.80 o
  -4   0   3     4681.49     4636.84    189.13 o
  -3   0   3       87.55      110.96     14.20 o
  -2   0   3     8390.43     8651.20    336.20 o
  -1   0   3     3744.77     3948.34    155.91 o
   0   0   3    21258.96    23581.38   1257.39 o
   1   0   3     3570.07     3703.76    116.62 o
   2   0   3    14542.20    14197.71    439.46 o
   3   0   3    11761.69    11854.27    367.29 o
   4   0   3     1149.07     1120.33     47.75 o
   5   0   3     4558.10     4616.75    267.10 o
   6   0   3      110.08       99.24     23.58 o
   7   0   3     5053.03     5150.26    304.05 o
   8   0   3       75.16       90.44     31.32 o
   9   0   3     4318.92     4070.13    380.59 o
  10   0   3       88.50       86.22     39.77 o
  11   0   3     2570.33     2540.46    180.88 o
 -10   1   3      153.65      128.80     48.56 o
  -9   1   3     1518.22     1588.89    128.45 o
  -8   1   3       88.91      119.30     41.88 o
  -7   1   3     1430.63     1368.24    105.22 o
  -6   1   3      743.28      750.63     70.73 o
  -5   1   3     1990.30     1997.41    136.37 o
  -4   1   3     9351.48     9631.11    380.44 o
  -3   1   3       71.74       56.43     12.19 o
  -2   1   3    18984.61    19584.32    754.69 o
  -1   1   3       39.88       41.08      8.95 o
   0   1   3    24929.46    27917.44   1071.07 o
   1   1   3     1424.04     1460.49     57.49 o
   2   1   3     9044.58     9056.54    282.34 o
   3   1   3     2367.94     2510.24     82.07 o
   4   1   3      152.73      172.28     12.18 o
   6   1   3     1652.47     1530.30     73.02 o
   7   1   3     4517.40     4354.09    178.48 o
   8   1   3      902.20      893.49     60.71 o
   9   1   3     5406.44     5380.76    325.17 o
  10   1   3       37.43       54.90     37.65 o
  11   1   3     1666.83     1708.19    136.89 o
 -10   2   3        7.27      -14.08     34.84 o
  -9   2   3      821.68      799.90     84.11 o
  -8   2   3        4.55       28.86     33.08 o
  -7   2   3     2015.73     2132.95    147.45 o
  -6   2   3       38.67       53.49     29.91 o
  -5   2   3     8082.63     7692.69    309.74 o
  -4   2   3     9592.76     9796.81    387.47 o
  -3   2   3    15441.75    16072.55    643.47 o
  -2   2   3    26735.73    29243.50   1124.18 o
  -1   2   3     8197.58     8836.52    343.11 o
   0   2   3    28867.02    32752.26   1256.72 o
   1   2   3        2.53       -0.54      8.71 o
   2   2   3     7035.17     7262.46    227.79 o
   3   2   3     1401.39     1462.35     61.70 o
   4   2   3     4884.03     4701.85    150.14 o
   5   2   3     2424.73     2382.57     81.03 o
   6   2   3     4743.63     4738.67    190.67 o
   7   2   3     2879.62     2811.22    119.49 o
   8   2   3     2441.50     2303.98    151.67 o
   9   2   3     2200.88     2226.56    152.38 o
  10   2   3      156.31      194.61     46.10 o
  11   2   3      739.70      747.97     58.35 o
 -10   3   3       53.16       58.42     43.99 o
  -9   3   3     1342.09     1515.34    124.93 o
  -8   3   3        5.57       22.17     30.62 o
  -7   3   3     3377.44     3404.76    216.78 o
  -6   3   3       19.01       -3.74     18.54 o
  -5   3   3     9164.94     9097.89    364.62 o
  -4   3   3     1558.71     1571.39     93.08 o
  -3   3   3    11446.59    12222.91    477.36 o
  -2   3   3    16863.04    18649.27    720.31 o
  -1   3   3     2003.41     2015.37     83.22 o
   0   3   3     4718.71     4799.34    151.50 o
   1   3   3     7240.87     7055.52    237.31 o
   2   3   3    18951.74    20713.04    823.64 o
   3   3   3      629.54      638.17     25.97 o
   4   3   3    14349.70    15364.47    477.30 o
   5   3   3      710.88      676.44     30.60 o
   6   3   3     9154.52     9411.78    297.42 o
   7   3   3     1278.35     1317.04     52.48 o
   8   3   3     2701.84     2585.27    117.31 o
   9   3   3     1784.63     1667.18     86.22 o
  10   3   3      303.69      261.76     36.33 o
  11   3   3      579.94      621.71     54.37 o
 -10   4   3      631.82      631.68     82.70 o
  -9   4   3     1006.79      998.38     96.42 o
  -8   4   3      613.29      513.79     63.34 o
  -7   4   3     3655.99     3610.28    228.39 o
  -6   4   3      300.51      221.08     28.64 o
  -5   4   3     4937.10     4946.84    241.59 o
  -4   4   3      133.53      164.93     21.98 o
  -3   4   3      715.69      675.29     38.63 o
  -2   4   3     1872.50     2010.14     86.47 o
  -1   4   3     1427.63     1286.09     73.73 o
   0   4   3     3838.39     4008.05    175.04 o
   1   4   3    10345.06    10334.29    294.25 o
   2   4   3    12961.91    13535.91    681.83 o
   3   4   3     8493.28     9101.78    285.23 o
   4   4   3    16497.61    17861.82    554.48 o
   5   4   3      168.76      185.55     16.94 o
   6   4   3    10874.80    11348.07    357.00 o
   7   4   3      772.48      739.60     91.15 o
   8   4   3     3829.13     3892.94    166.94 o
   9   4   3      765.36      730.39     52.28 o
  10   4   3      916.36      795.62     58.08 o
  11   4   3      321.91      305.77     43.03 o
 -10   5   3     1174.54     1111.70    107.33 o
  -9   5   3      984.79     1101.14    102.41 o
  -8   5   3     1472.24     1498.45    117.89 o
  -7   5   3     2857.10     3015.55    196.72 o
  -6   5   3      593.80      536.29     86.04 o
  -5   5   3     3292.02     3011.48    336.96 o
  -4   5   3      571.87      619.74     40.79 o
  -3   5   3     3814.06     4094.85    170.33 o
  -2   5   3      281.53      296.62     22.95 o
  -1   5   3     8968.22     9072.62    282.32 o
   0   5   3     3980.06     3924.48    108.79 o
   1   5   3     8541.54     8161.94    257.68 o
   2   5   3    10637.23    11260.51    433.85 o
   3   5   3     8579.98     9058.46    285.10 o
   4   5   3    11465.04    11801.77    369.29 o
   5   5   3      360.10      366.23     21.44 o
   6   5   3     2672.00     2809.91     96.86 o
   7   5   3       16.31        4.40     19.90 o
   8   5   3     1816.93     1860.52     92.19 o
   9   5   3       79.70       80.54     25.62 o
  10   5   3     1850.01     1998.89    103.50 o
  11   5   3      233.36      215.78     40.31 o
 -10   6   3     1307.33     1340.09    119.65 o
  -9   6   3      578.92      589.81     75.31 o
  -8   6   3     1357.24     1263.37    104.17 o
  -7   6   3      649.81      622.89     66.16 o
  -6   6   3      718.45      764.71     70.38 o
  -5   6   3     1930.38     1952.47     95.76 o
  -4   6   3     1876.54     1877.65     90.68 o
  -3   6   3    10637.99    11650.48    460.03 o
  -2   6   3      437.28      387.79     22.00 o
  -1   6   3    16404.87    16375.65    506.60 o
   0   6   3       40.43       22.21     14.41 o
   1   6   3    29639.74    29822.09    923.45 o
   2   6   3     2541.37     2557.73    108.98 o
   3   6   3     6428.46     6450.59    206.32 o
   4   6   3     1539.85     1558.10     56.91 o
   5   6   3      870.88      915.66     38.15 o
   6   6   3      271.31      274.43     37.48 o
   7   6   3      472.75      516.28    105.05 o
   8   6   3     2401.81     2399.96    113.22 o
   9   6   3       44.53       89.16     28.14 o
  10   6   3     2737.40     2651.38    129.26 o
  11   6   3       50.02       92.55     48.92 o
  -9   7   3       15.43       74.96     43.99 o
  -8   7   3     1130.00      966.35     89.39 o
  -7   7   3       76.89      106.63     38.71 o
  -6   7   3     1742.64     1839.10    130.56 o
  -5   7   3      459.23      500.49     41.79 o
  -4   7   3     2488.47     2395.36    282.41 o
  -3   7   3     5735.16     5720.15    187.05 o
  -2   7   3     2668.42     2624.02     91.43 o
  -1   7   3    20364.55    20814.42    642.08 o
   0   7   3      449.93      414.55     24.49 o
   1   7   3    15505.12    16454.53    514.76 o
   2   7   3       11.65       13.59      9.25 o
   3   7   3     5023.11     4927.01    160.83 o
   4   7   3     1067.86     1093.81     44.00 o
   5   7   3     2496.87     2446.08    109.34 o
   6   7   3     1881.34     1745.99     84.55 o
   7   7   3     2755.67     2620.58    333.26 o
   8   7   3     2992.24     2801.31    129.77 o
   9   7   3     1069.22     1055.35     81.64 o
  10   7   3     2466.80     2482.40    177.36 o
  -9   8   3       32.85       32.38     37.30 o
  -8   8   3      999.88     1064.89     97.13 o
  -7   8   3       51.07       44.34     34.14 o
  -6   8   3     1698.77     1773.29    129.86 o
  -5   8   3       99.35       79.76     24.08 o
  -4   8   3     5148.19     5367.94    226.57 o
  -3   8   3     4577.84     4354.88    147.24 o
  -2   8   3     5954.47     5913.80    192.57 o
  -1   8   3     5412.24     5236.02    171.26 o
   0   8   3     1184.87     1106.32     47.66 o
   2   8   3      564.52      611.22     31.19 o
   3   8   3     6701.26     6818.67    220.83 o
   4   8   3     1311.01     1243.21     50.41 o
   5   8   3     5602.09     5784.34    245.28 o
   6   8   3     2472.98     2362.31    110.52 o
   7   8   3     4212.21     4275.49    184.14 o
   8   8   3     1380.57     1355.38     78.63 o
   9   8   3     1740.30     1675.11    133.38 o
  10   8   3     1176.20     1241.55    116.84 o
  -9   9   3      304.70      310.39     64.05 o
  -8   9   3      508.39      482.83     71.44 o
  -7   9   3       66.69      120.00     41.17 o
  -6   9   3     3622.78     3463.89    226.63 o
  -5   9   3       20.80       30.18     23.51 o
  -4   9   3     7148.12     7339.67    241.68 o
  -3   9   3      724.13      621.76     36.02 o
  -2   9   3     4387.15     3944.92    144.98 o
  -1   9   3     1314.30     1240.67     52.96 o
   0   9   3     3323.70     3321.21    116.76 o
   1   9   3     2725.50     2805.69     99.67 o
   2   9   3     1810.03     1761.32     67.77 o
   3   9   3     8158.96     8149.28    262.70 o
   4   9   3      574.79      568.36     42.77 o
   5   9   3     8713.00     8704.45    347.95 o
   6   9   3      158.32      128.39     41.70 o
   7   9   3     4359.70     4369.77    192.32 o
   8   9   3      557.78      611.03     51.50 o
   9   9   3     1012.85     1139.14    110.50 o
  -8  10   3     1439.96     1420.32    125.99 o
  -7  10   3      714.29      944.54     93.96 o
  -6  10   3     2855.63     3066.22    206.57 o
  -5  10   3       98.34       71.79     34.14 o
  -4  10   3     2242.17     2335.81     90.85 o
  -3  10   3       26.65       32.05     16.99 o
  -2  10   3     3320.26     3141.94    113.25 o
  -1  10   3     1039.11      860.00     76.37 o
   0  10   3     2847.95     2900.11    105.49 o
   1  10   3     1481.47     1601.88     90.90 o
   2  10   3     4757.63     4855.00    164.50 o
   3  10   3     3719.29     3911.60    135.20 o
   4  10   3     3751.40     3521.35    155.13 o
   5  10   3     5486.47     5376.68    225.64 o
   6  10   3      323.72      308.96     37.43 o
   7  10   3     3067.79     2923.91    138.11 o
   8  10   3       47.50      135.49     51.03 o
   9  10   3     1149.96     1207.06    121.06 o
  -8  11   3      468.49      442.00     74.25 o
  -7  11   3      772.96      833.68     91.85 o
  -6  11   3     1220.22     1311.93    114.02 o
  -5  11   3      670.36      673.21     75.66 o
  -4  11   3     1779.76     1850.13     79.16 o
  -3  11   3      470.54      437.26     34.38 o
  -2  11   3     2135.98     2124.60     84.68 o
  -1  11   3        0.87       33.62     21.83 o
   0  11   3     5953.99     6132.29    402.74 o
   1  11   3      438.43      435.72     30.38 o
   2  11   3     6427.14     6692.31    222.09 o
   3  11   3     1776.81     1702.73     88.60 o
   4  11   3     2859.95     2779.88    234.90 o
   5  11   3     1974.02     1968.77    101.28 o
   6  11   3      502.27      432.62     61.06 o
   7  11   3     1152.16     1290.47    117.54 o
   8  11   3       35.59        2.46     39.41 o
  -7  12   3     1168.94     1146.89    114.37 o
  -6  12   3      505.67      532.45     76.01 o
  -5  12   3     1111.67     1129.64    105.57 o
  -4  12   3      987.04      976.84     71.79 o
  -3  12   3      879.52      859.71     48.89 o
  -2  12   3     2608.14     2655.40    102.69 o
  -1  12   3      553.80      584.54     58.07 o
   0  12   3     7799.42     8752.95    308.94 o
   1  12   3      166.73      165.87     24.11 o
   2  12   3     7995.80     8201.07    269.71 o
   3  12   3      796.68      698.96     52.86 o
   4  12   3     2560.29     2364.02    116.42 o
   5  12   3      878.90      871.33     63.56 o
   6  12   3      515.84      529.98     78.12 o
   7  12   3      750.58      774.91     96.07 o
   8  12   3      140.04       23.93     50.32 o
  -7  13   3      497.77      540.19     86.22 o
  -6  13   3       40.06       33.43     45.75 o
  -5  13   3      590.54      641.54     82.70 o
  -4  13   3      626.18      634.98     56.74 o
  -3  13   3     1387.82     1224.10     77.31 o
  -2  13   3     2381.77     2193.93     90.90 o
  -1  13   3     1532.63     1500.10     84.38 o
   0  13   3     4144.70     4600.21    289.27 o
   1  13   3      304.84      319.80     29.11 o
   2  13   3     4035.03     4276.10    318.48 o
   3  13   3       41.58       31.61     42.58 o
   4  13   3     2105.98     1938.87    121.59 o
   5  13   3      364.77      495.85     71.79 o
   6  13   3     1563.35     1686.37    140.41 o
   7  13   3      863.31      936.79    109.45 o
  -6  14   3        2.88      -55.60     38.01 o
  -5  14   3     1681.40     1736.69    149.56 o
  -4  14   3      158.83      153.36     39.19 o
  -3  14   3     2783.51     2539.37    129.94 o
  -2  14   3      806.28      826.54     62.75 o
  -1  14   3     3031.12     3064.58    255.14 o
   0  14   3     1253.15     1342.55    115.08 o
   1  14   3      990.89     1038.75     65.66 o
   2  14   3     1165.41     1237.12     75.22 o
   3  14   3       96.65      115.42     33.43 o
   4  14   3     1633.52     1556.87    120.00 o
   5  14   3        3.89       59.12     41.53 o
   6  14   3     2794.63     3315.03    227.69 o
  -5  15   3     1977.13     1815.52    162.94 o
  -4  15   3        2.99      -51.03     34.31 o
  -3  15   3     2498.49     2454.85    129.10 o
  -2  15   3      171.95      178.49     41.00 o
  -1  15   3     1688.79     1776.08     96.52 o
   0  15   3      278.92      238.95     51.38 o
   1  15   3      930.67     1077.08     67.20 o
   2  15   3      772.79      880.67     71.44 o
   3  15   3      424.57      383.23     56.66 o
   4  15   3     1768.27     1827.14    137.25 o
   5  15   3      431.68      461.36     70.38 o
  -3  16   3     1229.71     1364.32    117.72 o
  -2  16   3        4.60       78.05     30.71 o
  -1  16   3      527.01      507.99     50.88 o
   0  16   3       66.20       89.61     30.17 o
   1  16   3     1162.40     1093.04    104.87 o
   3  16   3     1616.31     1499.15    120.00 o
   4  16   3     1209.55     1189.82    108.39 o
   0  17   3       17.41       31.80     28.47 o
  -2 -15   4      283.74      341.00     87.63 o
  -1 -15   4       67.46       88.68     59.47 o
   0 -15   4      808.48      815.03     98.54 o
   1 -15   4       24.79       10.91     43.99 o
   2 -15   4     1637.87     1358.74    126.34 o
   3 -15   4       68.61       45.40     48.21 o
   4 -15   4     1681.99     1747.25    154.84 o
  -3 -14   4      566.02      787.93    115.43 o
  -2 -14   4      959.46      986.77    121.41 o
  -1 -14   4      448.88      430.74     80.59 o
   0 -14   4     1603.93     1537.16    138.65 o
   1 -14   4      209.21      215.37     56.66 o
   2 -14   4     2324.90     2788.92    205.17 o
   3 -14   4       43.57       57.01     42.23 o
   4 -14   4     2412.42     2541.17    196.37 o
   5 -14   4       82.21      126.69     57.01 o
  -5 -13   4      695.01      459.25     96.42 o
  -4 -13   4       77.35       92.55     68.27 o
  -3 -13   4     1482.02     1317.21    140.06 o
  -2 -13   4      390.44      417.02     84.81 o
  -1 -13   4     1516.26     1441.44    133.02 o
   0 -13   4     1869.96     2053.06    166.81 o
   1 -13   4     1214.18     1017.73    102.76 o
   2 -13   4     2780.27     2907.16    210.09 o
   3 -13   4      429.54      331.50     64.40 o
   4 -13   4     1578.92     1417.16    130.21 o
   5 -13   4       37.25       75.31     48.56 o
   6 -13   4      556.77      493.03     87.98 o
   7 -13   4       52.44       33.08     53.49 o
  -6 -12   4      282.25      381.47     87.63 o
  -5 -12   4      508.09      409.28     86.92 o
  -4 -12   4      182.82      157.31     64.05 o
  -3 -12   4     1615.98     1218.32    126.34 o
  -2 -12   4        3.96       55.60     55.25 o
  -1 -12   4     5440.14     5733.38    369.86 o
   0 -12   4      872.18      885.41     99.59 o
   1 -12   4     2968.32     3058.48    213.61 o
   2 -12   4     1330.89     1397.10    121.06 o
   3 -12   4      508.45      594.03     78.12 o
   4 -12   4     1076.39     1016.68    105.57 o
   5 -12   4       19.69      -10.56     38.01 o
   6 -12   4     2442.40     2090.72    176.31 o
   7 -12   4        1.13      -30.26     43.64 o
  -6 -11   4      353.85      290.97     44.36 o
  -5 -11   4     1153.97     1206.09     90.97 o
  -4 -11   4      473.94      471.92     82.70 o
  -3 -11   4     3369.05     3041.94    222.76 o
  -2 -11   4      108.41      105.57     53.84 o
  -1 -11   4     5890.97     6109.22    387.10 o
   0 -11   4       55.89       82.00     47.51 o
   1 -11   4     3021.33     3369.03    162.24 o
   2 -11   4      323.45      339.95     59.12 o
   3 -11   4     1611.49     1807.43    143.58 o
   4 -11   4     1141.25     1143.37    107.69 o
   5 -11   4     1107.91      868.17     98.18 o
   6 -11   4      834.66      751.34     93.61 o
   7 -11   4      277.77      302.29     70.03 o
   8 -11   4     1355.10     1197.25     84.81 o
  -7 -10   4      195.63      214.86     41.07 o
  -6 -10   4     1737.45     1861.63    154.67 o
  -5 -10   4     2385.71     2576.01    185.11 o
  -4 -10   4     1343.73     1430.16     79.84 o
  -3 -10   4     3838.78     3595.46    158.78 o
  -2 -10   4      646.84      428.98     69.68 o
  -1 -10   4     4127.62     3689.81    250.91 o
   0 -10   4       58.32       87.27     45.40 o
   1 -10   4     4295.62     4966.91    313.56 o
   2 -10   4       12.91       24.99     31.32 o
   3 -10   4     2640.63     2885.34    200.24 o
   4 -10   4       54.20       61.23     41.17 o
   5 -10   4     2502.87     2447.21    182.29 o
   6 -10   4     1379.33     1158.50    109.09 o
   7 -10   4     1919.54     1850.36    151.67 o
   8 -10   4     1824.22     1697.02    195.66 o
   9 -10   4      365.35      432.76     54.96 o
  -8  -9   4     1108.97     1078.58     75.96 o
  -7  -9   4        0.86        9.94     26.12 o
  -6  -9   4     2897.43     2913.77    136.58 o
  -5  -9   4      851.20      909.65     60.83 o
  -4  -9   4     3885.90     3884.33    169.05 o
  -3  -9   4     1448.32     1423.49    122.82 o
  -2  -9   4     2237.50     2146.99    101.21 o
  -1  -9   4     2863.74     2931.73    129.99 o
   0  -9   4      275.55      303.00     58.42 o
   1  -9   4     2286.20     2707.27    187.57 o
   2  -9   4       42.04      -11.26     30.26 o
   3  -9   4     3119.83     3262.24    219.95 o
   4  -9   4      532.09      439.89     66.86 o
   5  -9   4     8841.55     8211.90    493.73 o
   6  -9   4      873.80      716.85     79.53 o
   7  -9   4     2192.79     2120.28    160.12 o
   8  -9   4      901.77      950.30     68.82 o
   9  -9   4      333.40      359.58     48.40 o
  -8  -8   4     1253.50     1392.52    130.21 o
  -7  -8   4      209.32      248.45     59.83 o
  -6  -8   4     3537.02     3106.34    210.80 o
  -5  -8   4       66.93       40.12     36.60 o
  -4  -8   4     2596.65     2497.88    172.44 o
  -3  -8   4      308.72      223.34     71.26 o
  -2  -8   4     1830.21     1819.33     86.32 o
  -1  -8   4      636.23      643.13     40.69 o
   0  -8   4     1017.75      960.38     52.54 o
   1  -8   4     6644.65     6295.73    382.53 o
   2  -8   4     1341.57     1393.93    112.96 o
   3  -8   4    13646.88    14332.03    826.65 o
   4  -8   4      716.63      608.46     70.38 o
   5  -8   4     3998.79     3688.76    238.60 o
   6  -8   4      136.84      134.43     40.47 o
   7  -8   4     1406.88     1443.55    117.89 o
   8  -8   4      479.30      502.04     47.69 o
   9  -8   4      486.35      513.73     51.19 o
  10  -8   4      188.57      230.86     62.29 o
  -8  -7   4     1194.53     1050.46    104.17 o
  -7  -7   4      786.27      640.83     75.31 o
  -6  -7   4     2521.94     2427.85    172.09 o
  -5  -7   4        5.39       -8.45     33.43 o
  -4  -7   4     2403.23     2263.51    157.66 o
  -3  -7   4       45.18       38.01     32.38 o
  -2  -7   4     3890.90     3798.89    152.29 o
  -1  -7   4     1021.48     1054.12     43.75 o
   0  -7   4    17234.71    16398.04   1206.18 o
   1  -7   4     6337.66     7137.70    279.68 o
   2  -7   4     9827.67    10906.15    633.80 o
   3  -7   4     2897.51     2574.95    176.66 o
   4  -7   4      966.67      911.10     82.00 o
   5  -7   4     4368.90     4130.76    258.30 o
   6  -7   4        9.04       12.67     28.86 o
   7  -7   4     1847.96     1981.98    144.99 o
   8  -7   4       97.80      115.11     32.73 o
   9  -7   4      971.39     1114.47    135.31 o
  10  -7   4       51.92      105.93     45.40 o
  -9  -6   4      831.06      861.84     99.59 o
  -8  -6   4      707.14      706.99     84.46 o
  -7  -6   4      276.52      258.30     56.31 o
  -6  -6   4     1491.00     1264.07    106.28 o
  -5  -6   4      578.70      617.26     66.51 o
  -4  -6   4     2978.19     2994.78    192.85 o
  -3  -6   4      337.36      267.81     41.88 o
  -2  -6   4    15667.53    16149.33    625.53 o
  -1  -6   4      349.02      396.75     28.35 o
   0  -6   4    17134.48    16466.83    639.95 o
   1  -6   4      902.51      935.25     63.34 o
   2  -6   4     5433.56     6300.31    376.90 o
   3  -6   4     4160.37     4083.96    255.84 o
   4  -6   4     3972.85     3986.83    245.99 o
   5  -6   4     1709.31     1446.72    106.98 o
   6  -6   4      714.58      760.84     71.79 o
   7  -6   4     2854.60     2838.16    127.61 o
   8  -6   4       58.38       42.18     24.38 o
   9  -6   4     2684.05     2467.62    175.25 o
  10  -6   4        5.79       -9.15     35.90 o
  -9  -5   4      720.23      732.68     87.27 o
  -8  -5   4       50.34       43.64     42.23 o
  -7  -5   4     1167.68     1080.73     96.42 o
  -6  -5   4       39.19       54.55     35.54 o
  -5  -5   4     1615.60     1446.72    109.09 o
  -4  -5   4     3164.51     3154.20    198.83 o
  -3  -5   4     2943.86     2928.83    154.67 o
  -2  -5   4     8160.32     7856.41    308.44 o
  -1  -5   4       87.12       65.07     17.77 o
   0  -5   4    21234.44    21433.30   1203.54 o
   1  -5   4      309.88      376.90     45.40 o
   2  -5   4    12702.51    14762.07    840.02 o
   3  -5   4      291.21      285.40     40.47 o
   4  -5   4     2250.41     2096.70    137.95 o
   5  -5   4      998.88      913.22     74.25 o
   6  -5   4     4648.24     4331.70    263.58 o
   7  -5   4     4678.40     4555.00    188.94 o
   8  -5   4     1366.61     1429.86     75.40 o
   9  -5   4     3784.42     3681.72    239.30 o
  10  -5   4      142.75      166.46     47.86 o
  11  -5   4     1192.80     1279.21    118.59 o
  -9  -4   4      698.72      679.55     85.87 o
  -8  -4   4      107.38       72.85     43.64 o
  -7  -4   4     2409.70     2516.89    173.85 o
  -6  -4   4      274.79      313.20     50.32 o
  -5  -4   4     6005.21     5724.93    341.36 o
  -4  -4   4     2901.00     2757.95    174.90 o
  -3  -4   4     2688.02     2462.62    163.29 o
  -2  -4   4     7741.80     7993.31    422.47 o
  -1  -4   4     1937.13     1938.62     82.86 o
   0  -4   4    11564.71    11757.51    458.93 o
   1  -4   4       48.10       42.23     20.76 o
   2  -4   4     2389.67     2455.65    160.47 o
   3  -4   4      265.47      254.79     35.54 o
   4  -4   4     4853.00     4638.57    274.14 o
   5  -4   4     1159.40     1056.44     78.83 o
   6  -4   4     6485.74     6146.17    360.01 o
   7  -4   4     2702.83     2692.65    117.82 o
   8  -4   4     2683.42     2863.13    125.99 o
   9  -4   4     2496.36     2561.58    176.31 o
  10  -4   4      341.24      510.27     68.98 o
  11  -4   4     1006.18     1092.34    106.98 o
 -10  -3   4      224.65      279.07     66.86 o
  -9  -3   4      705.10      756.26     90.09 o
  -8  -3   4       58.05      122.82     43.99 o
  -7  -3   4     4903.98     5013.71    311.44 o
  -6  -3   4        4.97        0.00     29.91 o
  -5  -3   4    10388.23    10079.86    578.90 o
  -4  -3   4     2039.20     1963.99     85.73 o
  -3  -3   4    12909.02    13186.18    552.86 o
  -2  -3   4      836.73      753.66     49.44 o
  -1  -3   4     3182.37     2908.88    117.75 o
   0  -3   4     1324.01     1166.48     52.65 o
   1  -3   4     3533.07     3671.02    149.58 o
   2  -3   4    17168.17    18298.45   1029.00 o
   3  -3   4     1229.67     1222.27     53.59 o
   4  -3   4    11565.27    11245.05    634.50 o
   5  -3   4        3.11        5.98     16.19 o
   6  -3   4     8783.29     8695.43    499.01 o
   7  -3   4      749.01      677.48     41.89 o
   8  -3   4     2375.36     2218.82    150.97 o
   9  -3   4      876.09      887.53     80.59 o
  10  -3   4      808.87      923.07     89.39 o
  11  -3   4      266.84      287.16     60.18 o
 -10  -2   4      562.09      484.59     76.37 o
  -9  -2   4      742.34      680.60     82.35 o
  -8  -2   4      819.47      789.69     84.81 o
  -7  -2   4     2607.39     2823.75    190.39 o
  -6  -2   4      270.95      302.29     48.21 o
  -5  -2   4     7392.46     7321.21    427.58 o
  -4  -2   4      145.13      170.94     18.29 o
  -3  -2   4     6951.61     7105.68    347.87 o
  -2  -2   4      836.68      841.56     39.83 o
  -1  -2   4    15236.10    15751.88    608.00 o
   0  -2   4     3766.81     3741.89    148.68 o
   1  -2   4    20154.21    21571.53    831.82 o
   2  -2   4    28137.18    28986.99    893.41 o
   3  -2   4    10526.20    10265.79    393.37 o
   4  -2   4    24909.21    25594.96    966.72 o
   5  -2   4     1447.61     1324.25     88.68 o
   6  -2   4     8399.45     8872.37    340.83 o
   7  -2   4       13.93        7.11     14.79 o
   8  -2   4     1710.87     1741.62    123.17 o
   9  -2   4      166.40      138.30     39.41 o
  10  -2   4      313.45      373.73     57.01 o
  11  -2   4      437.60      402.94     64.75 o
 -10  -1   4     1104.74     1261.96    121.76 o
  -9  -1   4      638.91      784.06     87.98 o
  -8  -1   4     1088.39     1220.08    107.33 o
  -7  -1   4     2167.02     2519.70    174.55 o
  -6  -1   4      835.47      911.46     83.40 o
  -5  -1   4     2539.55     2448.14    285.75 o
  -4  -1   4      523.26      512.89     33.47 o
  -3  -1   4     5351.90     5912.55    234.64 o
  -2  -1   4       57.79       77.63     10.72 o
  -1  -1   4    16445.14    17318.82    667.60 o
   0  -1   4     3787.18     3830.81    151.70 o
   1  -1   4    19117.88    19185.02    738.88 o
   2  -1   4     4043.58     3962.43    126.47 o
   3  -1   4    14891.18    15225.78    472.82 o
   4  -1   4     7406.18     7531.40    290.30 o
   5  -1   4     3117.99     2953.61    175.96 o
   6  -1   4     3135.11     3355.50    134.62 o
   7  -1   4       47.23       29.21     23.23 o
   8  -1   4     2551.23     2327.20    153.79 o
   9  -1   4      249.95      257.95     45.04 o
  10  -1   4     2963.16     3037.01    201.65 o
  11  -1   4       45.99       71.09     41.17 o
 -10   0   4     1535.87     1616.34    140.77 o
  -9   0   4      252.36      183.35     52.79 o
  -8   0   4     2320.58     2661.87    185.11 o
  -7   0   4      601.69      557.43     62.99 o
  -6   0   4      906.39      865.53     52.19 o
  -5   0   4     1553.32     1451.77     73.28 o
  -4   0   4     2133.03     2196.64     96.75 o
  -3   0   4     6444.68     6720.96    265.91 o
  -2   0   4     1585.07     1659.85     70.79 o
  -1   0   4    23111.25    24982.47    960.35 o
   0   0   4      724.20      786.88     51.38 o
   1   0   4    23392.41    24276.63    932.80 o
   2   0   4      420.69      354.05     28.03 o
   3   0   4     8172.22     8118.49    254.71 o
   4   0   4     1862.67     1815.35     73.45 o
   5   0   4     3894.72     3937.66    109.39 o
   6   0   4     6265.79     6382.78    254.81 o
   7   0   4     1204.57     1123.26     57.42 o
   8   0   4     5435.67     5077.04    209.25 o
   9   0   4     1533.11     1541.73    115.08 o
  10   0   4     2900.87     2642.87    179.12 o
  11   0   4        3.60       30.26     27.12 o
 -10   1   4     1115.96     1225.36    115.43 o
  -9   1   4       53.01       41.88     42.93 o
  -8   1   4     1584.92     1614.23    127.39 o
  -7   1   4       71.15       32.02     33.78 o
  -6   1   4     1488.57     1511.79     77.45 o
  -5   1   4      859.19      776.66     47.77 o
  -4   1   4     3610.53     3518.05    147.14 o
  -3   1   4     7237.98     7561.26    298.30 o
  -2   1   4    11987.64    12946.17    501.98 o
  -1   1   4    14674.99    15904.18    613.44 o
   0   1   4      784.38      830.84     37.55 o
   1   1   4    25338.80    26649.16    820.12 o
   2   1   4      295.03      278.05     15.22 o
   3   1   4    12804.62    12740.39    396.76 o
   4   1   4     6530.49     7144.17    192.12 o
   5   1   4     9617.93     9860.34    309.80 o
   6   1   4     2385.44     2304.49     80.63 o
   8   1   4     1686.14     1462.27    109.31 o
   9   1   4     1030.19     1015.69     61.07 o
  10   1   4     2775.32     2555.29    125.11 o
  11   1   4      174.33      199.54     36.77 o
 -10   2   4      383.59      377.25     67.92 o
  -9   2   4       96.16       41.17     43.29 o
  -8   2   4     1350.66     1531.88    119.65 o
  -7   2   4       11.00      -11.26     28.15 o
  -6   2   4     5463.86     5266.49    286.99 o
  -5   2   4      422.36      389.08     35.19 o
  -4   2   4     9542.44     9777.24    386.33 o
  -3   2   4     3645.86     3564.72    146.41 o
  -2   2   4    20860.73    22334.83    860.66 o
  -1   2   4    12827.89    13141.29    808.52 o
   0   2   4    16109.01    17627.97    678.53 o
   1   2   4     6895.94     7560.25    302.82 o
   2   2   4     1379.91     1352.59    107.51 o
   3   2   4     5832.64     5811.48    184.38 o
   4   2   4      974.10     1001.46     38.50 o
   5   2   4     6566.76     6465.63    253.77 o
   6   2   4      473.62      486.94     25.98 o
   7   2   4     6160.62     5869.77    274.92 o
   8   2   4     2561.73     2393.14     86.93 o
   9   2   4     3381.60     3204.01    142.54 o
  10   2   4     1032.46     1010.77    111.73 o
  11   2   4      295.43      313.48     86.04 o
 -10   3   4      199.28      173.49     55.60 o
  -9   3   4      406.94      376.90     62.64 o
  -8   3   4     1397.77     1397.10    114.02 o
  -7   3   4      216.96      179.48     40.12 o
  -6   3   4     7054.55     6536.22    312.32 o
  -5   3   4        1.44      -22.46     14.97 o
  -4   3   4    15835.46    16692.56    651.47 o
  -3   3   4      841.82      806.24     43.05 o
  -2   3   4    21212.86    23476.86    905.83 o
  -1   3   4     3116.97     3301.65    186.16 o
   0   3   4     7150.81     7458.98    290.07 o
   1   3   4     6271.49     6743.63    211.82 o
   2   3   4     4283.15     4466.50    298.77 o
   3   3   4     4653.26     4714.08    151.22 o
   5   3   4    18457.65    19737.21    613.57 o
   6   3   4        7.78       21.10     11.95 o
   7   3   4    10926.46    11315.35    358.44 o
   8   3   4       43.49       43.68     20.12 o
   9   3   4     1894.91     1732.89     88.09 o
  10   3   4      582.39      555.52     56.83 o
  11   3   4      280.61      347.29     76.89 o
 -10   4   4       55.66       72.85     47.51 o
  -9   4   4      864.64      848.82     89.39 o
  -8   4   4      662.04      686.23     74.25 o
  -7   4   4      868.97      714.03     70.38 o
  -6   4   4     4757.20     4582.76    302.65 o
  -5   4   4      735.02      607.46     43.04 o
  -4   4   4     4752.58     4652.50    193.47 o
  -3   4   4      888.21      905.69     47.38 o
  -2   4   4     1845.91     1717.43     75.52 o
  -1   4   4      866.76      965.65     65.10 o
   0   4   4     7365.51     7510.57    293.18 o
   1   4   4     4618.17     4776.47    153.01 o
   2   4   4    10469.50    10903.10    340.69 o
   3   4   4    32980.23    35260.54   1335.69 o
   4   4   4    14339.25    15843.40    493.50 o
   5   4   4    16840.73    18121.08    564.28 o
   6   4   4     2045.15     2001.31     71.98 o
   7   4   4     4496.64     4565.09    151.78 o
   8   4   4      198.72      195.88     27.75 o
   9   4   4     1800.18     1666.47    103.81 o
  10   4   4       74.13       78.38     28.68 o
  11   4   4      962.23      967.06     98.89 o
 -10   5   4        1.03       20.76     44.69 o
  -9   5   4     1724.37     1649.07    131.62 o
  -8   5   4      390.07      367.40     57.01 o
  -7   5   4     2990.44     3044.05    199.54 o
  -6   5   4     1982.26     1971.85     98.74 o
  -5   5   4      255.96      244.02     29.59 o
  -4   5   4     2253.94     2143.68     99.48 o
  -3   5   4     1773.27     1811.98     83.35 o
  -2   5   4     5152.78     5277.56    212.34 o
  -1   5   4     3518.17     3533.92    202.35 o
   0   5   4    12736.25    13162.57    409.77 o
   1   5   4      291.30      304.17     20.02 o
   2   5   4    21762.42    22395.28    694.26 o
   3   5   4     1338.40     1265.53     59.16 o
   4   5   4    12981.04    13468.53    421.42 o
   5   5   4     8648.73     9065.90    287.29 o
   6   5   4      781.63      828.82     37.10 o
   7   5   4     5453.83     5503.97    226.03 o
   8   5   4       31.70       15.00     21.38 o
   9   5   4     1662.16     1682.08     88.40 o
  10   5   4       75.00      100.65     44.69 o
  11   5   4     2031.29     2065.73    158.01 o
  -9   6   4     1868.78     1860.22    144.28 o
  -8   6   4      201.03      192.14     45.04 o
  -7   6   4     1673.06     1561.44    117.89 o
  -6   6   4     1828.48     1869.73     95.44 o
  -5   6   4     1572.60     1604.43     83.25 o
  -4   6   4     3302.19     3266.04    144.29 o
  -3   6   4     3565.31     3685.38    155.77 o
  -2   6   4     7376.88     7509.29    299.17 o
  -1   6   4     2406.65     2041.97    254.08 o
   0   6   4    16136.33    16706.63    444.59 o
   1   6   4     1419.36     1437.76     45.38 o
   2   6   4     5115.03     4706.18    129.94 o
   3   6   4        8.24       11.12      8.60 o
   4   6   4     5070.96     5104.33    165.87 o
   5   6   4     1297.15     1332.88     51.60 o
   6   6   4     3511.18     3413.62    146.67 o
   7   6   4      824.42      807.97     52.16 o
   8   6   4     1469.91     1469.18     79.53 o
   9   6   4     1913.51     1918.64     99.02 o
  10   6   4      619.20      633.44     79.88 o
  11   6   4     2138.58     1799.33    144.28 o
  -9   7   4      672.27      684.47     82.70 o
  -8   7   4        4.85       -3.17     33.08 o
  -7   7   4     1729.13     1548.07    120.35 o
  -6   7   4       13.02        9.33     30.79 o
  -5   7   4     2429.78     2474.18    118.34 o
  -4   7   4      995.17      978.25    126.16 o
  -3   7   4     5382.53     5306.55    220.10 o
  -2   7   4     7827.46     7708.51    313.03 o
  -1   7   4    12003.67    11969.00    373.57 o
   0   7   4    12822.38    12652.00    339.86 o
   1   7   4      739.03      715.67     30.04 o
   2   7   4    11229.03    11476.43    362.00 o
   3   7   4       67.91       96.99     12.78 o
   4   7   4     2373.22     2390.12     84.20 o
   5   7   4       57.19       51.48     14.71 o
   6   7   4     5962.21     6132.02    250.06 o
   7   7   4      847.15      920.91     58.31 o
   8   7   4     4241.94     4224.51    183.52 o
   9   7   4     1083.13     1085.65    103.46 o
  10   7   4     1201.32     1128.24    109.45 o
  -9   8   4      279.65      307.92     62.64 o
  -8   8   4      466.61      419.48     63.70 o
  -7   8   4      642.75      568.34     68.98 o
  -6   8   4        5.54       27.49     20.56 o
  -5   8   4     4596.36     4688.45    204.05 o
  -4   8   4      281.50      278.21     33.47 o
  -3   8   4    11286.05    12016.13    478.07 o
  -2   8   4     1155.89     1096.99     59.18 o
  -1   8   4    11665.61    11666.79    365.62 o
   0   8   4     5710.25     5411.52    172.48 o
   1   8   4     2227.02     2213.08     68.11 o
   2   8   4     3584.03     3505.85    123.32 o
   3   8   4      182.11      187.73     22.52 o
   4   8   4     6522.41     6480.98    210.74 o
   5   8   4        6.18       19.12     19.53 o
   6   8   4     8733.14     8656.09    345.81 o
   7   8   4      488.39      507.72     63.52 o
   8   8   4     4595.48     4674.82    285.75 o
   9   8   4      487.79      559.89     81.29 o
  10   8   4     1106.06     1033.92    110.50 o
  -9   9   4       75.83       55.95     47.86 o
  -8   9   4      439.12      505.00     72.14 o
  -7   9   4     1267.87     1279.21    108.04 o
  -6   9   4      922.93      857.19    115.25 o
  -5   9   4     4916.66     4980.19    216.49 o
  -4   9   4       67.82       85.30     25.28 o
  -3   9   4     4050.17     3707.29    237.19 o
  -2   9   4      287.75      253.41     23.53 o
  -1   9   4     3051.09     3021.04    105.30 o
   0   9   4       85.58       61.84     22.12 o
   1   9   4     2484.17     2540.45    134.54 o
   2   9   4     2261.20     2146.43     79.68 o
   3   9   4     2336.83     2167.65     79.89 o
   4   9   4     6684.65     6966.08    227.43 o
   5   9   4     1442.20     1407.97     94.14 o
   6   9   4     8320.53     8208.70    331.42 o
   7   9   4      114.24      108.04     45.04 o
   8   9   4     4229.30     4294.05    270.62 o
   9   9   4       63.59       52.08     44.69 o
  10   9   4     1152.03     1080.02    117.54 o
  -8  10   4     1578.31     1829.60    147.80 o
  -7  10   4      953.75     1021.96     98.89 o
  -6  10   4     1472.52     1644.14    127.74 o
  -5  10   4     3088.80     3136.25    147.66 o
  -4  10   4      396.47      388.00     39.52 o
  -3  10   4     2744.00     2713.88    127.35 o
  -2  10   4      242.76      221.85     24.16 o
  -1  10   4     2553.35     2454.27    117.13 o
   0  10   4        1.58       -6.51     12.27 o
   1  10   4     6735.55     7240.16    239.58 o
   2  10   4      593.61      544.25     34.05 o
   3  10   4     6405.32     6195.15    204.24 o
   4  10   4     2711.26     2604.30    120.43 o
   5  10   4     5726.87     5976.88    248.84 o
   6  10   4     3665.05     3740.49    238.25 o
   7  10   4      570.10      540.54     76.01 o
   8  10   4     1667.28     1734.93    142.88 o
   9  10   4        7.03        1.41     46.80 o
  -8  11   4      909.31      811.51     94.66 o
  -7  11   4      702.33      804.83     87.98 o
  -6  11   4     1228.07     1362.61    116.84 o
  -5  11   4     1408.57     1424.11     83.84 o
  -4  11   4     1327.25     1371.79     80.19 o
  -3  11   4     1948.40     1958.13     80.69 o
  -2  11   4     1023.23     1053.31     74.91 o
  -1  11   4     4009.53     3642.59    129.33 o
   0  11   4      128.32      133.15     18.72 o
   2  11   4        4.18        9.99     14.90 o
   3  11   4     9378.48     8755.21    385.13 o
   4  11   4      173.14      234.92     33.10 o
   5  11   4     3040.28     3177.08    209.39 o
   6  11   4      714.10      603.18     80.59 o
   7  11   4      567.73      494.79     77.07 o
   8  11   4      723.53      711.92     94.66 o
   9  11   4       24.53      -51.38     45.04 o
  -7  12   4        0.50      -44.34     33.78 o
  -6  12   4     1095.19     1189.12    111.56 o
  -5  12   4       88.15      108.74     42.93 o
  -4  12   4     1058.27     1053.92     68.54 o
  -3  12   4     1148.55     1155.31     58.31 o
  -2  12   4     1457.79     1493.11     67.12 o
  -1  12   4     3224.31     3153.00    172.50 o
   0  12   4     1469.50     1486.98     98.59 o
   1  12   4     6121.26     6756.16    271.92 o
   2  12   4       54.79       37.93     31.87 o
   3  12   4     3983.77     3744.74    421.24 o
   4  12   4       97.35      115.08     40.82 o
   5  12   4     2429.86     2456.36    172.44 o
   6  12   4      169.34      168.92     52.44 o
   7  12   4     1566.14     1525.19    133.73 o
   8  12   4      787.07      801.66    104.52 o
  -6  13   4      765.21      873.10     97.83 o
  -5  13   4        0.48        6.33     30.97 o
  -4  13   4     1468.15     1380.56    119.65 o
  -3  13   4      380.17      329.40     34.73 o
  -2  13   4     3131.03     2923.58    113.37 o
  -1  13   4     1749.56     1733.56     75.88 o
   0  13   4     2347.48     2421.58     94.49 o
   1  13   4     2765.56     3152.55    116.47 o
   2  13   4      321.30      318.37     42.05 o
   3  13   4     2567.40     2555.04    123.74 o
   4  13   4       23.50        3.17     31.32 o
   5  13   4     1738.64     1698.69    133.02 o
   6  13   4       74.78       35.90     45.04 o
   7  13   4     2518.48     2460.93    188.98 o
  -6  14   4      606.49      667.58     91.50 o
  -5  14   4      106.45      158.71     54.90 o
  -4  14   4     2264.39     2181.16    168.92 o
  -3  14   4        0.44       -9.48     28.93 o
  -2  14   4     3554.54     3241.45    124.56 o
  -1  14   4      591.54      636.00     64.72 o
   0  14   4     3468.71     3505.91    176.79 o
   1  14   4      503.04      479.49     41.27 o
   2  14   4     1730.44     1843.02     97.81 o
   3  14   4      878.42      786.88     77.07 o
   4  14   4      201.54      187.92     46.45 o
   5  14   4     1952.47     1922.50    142.17 o
   6  14   4      102.32       86.57     50.68 o
  -4  15   4     1992.37     1962.97    165.75 o
  -3  15   4      192.85      250.46     47.14 o
  -2  15   4     2817.61     2703.45    134.45 o
  -1  15   4       11.29      -26.07     18.72 o
   0  15   4     1280.96     1375.62     86.93 o
   1  15   4      124.95      107.78     23.87 o
   2  15   4     1035.71     1050.11     91.85 o
   3  15   4      772.04      821.37     82.00 o
   4  15   4     1665.56     1581.15    124.23 o
   5  15   4     1421.33     1247.53    112.96 o
  -3  16   4      420.02      362.92     53.35 o
  -2  16   4      718.04      805.25     65.55 o
  -1  16   4       11.17       -3.53     26.33 o
   0  16   4      880.74      832.63     89.74 o
   2  16   4     2156.67     2290.96    159.06 o
   3  16   4       30.42       16.89     33.08 o
   4  16   4     2409.22     2272.31    161.88 o
   0 -15   5      270.97      312.15     75.66 o
   1 -15   5      844.77      808.70    101.70 o
   2 -15   5      143.39      110.50     52.08 o
  -2 -14   5      716.48      866.06    115.78 o
  -1 -14   5      198.12      250.91     68.98 o
   0 -14   5      964.35     1120.49    119.65 o
   1 -14   5     1018.86      992.40    108.04 o
   2 -14   5      817.59      802.36     96.07 o
   3 -14   5     1956.73     2171.66    175.60 o
   4 -14   5      279.68      219.95     61.94 o
   5 -14   5     1453.44     1423.84    139.01 o
  -4 -13   5      573.67      481.42     99.59 o
  -3 -13   5        0.62      -63.34     50.68 o
  -2 -13   5     1481.55     1551.24    152.73 o
  -1 -13   5      136.10      188.27     68.62 o
   0 -13   5     2330.94     2301.87    181.59 o
   1 -13   5      656.17      763.65     90.79 o
   2 -13   5     2002.97     2268.89    124.04 o
   3 -13   5     1157.30      970.23    102.76 o
   4 -13   5      414.60      413.15     73.90 o
   5 -13   5      658.35      595.79     87.98 o
   6 -13   5        6.71       32.38     45.75 o
  -5 -12   5      617.43      634.15    104.17 o
  -4 -12   5      810.69      687.99    102.41 o
  -3 -12   5      324.80      195.66     70.38 o
  -2 -12   5     2510.99     2374.36    190.74 o
  -1 -12   5       44.15      107.33     58.42 o
   0 -12   5     4888.50     5238.59    340.30 o
   1 -12   5      129.88      148.51     55.60 o
   2 -12   5     2391.16     2795.25    201.29 o
   3 -12   5      494.90      403.29     68.98 o
   4 -12   5      536.87      538.78     77.07 o
   5 -12   5      614.65      558.84     82.70 o
   6 -12   5      408.06      394.14     79.88 o
   7 -12   5      802.54      870.99    112.26 o
  -6 -11   5      130.56       93.61     64.75 o
  -5 -11   5      997.13     1103.25    124.93 o
  -4 -11   5      991.62      999.43    112.96 o
  -3 -11   5     1753.85     1750.42    157.66 o
  -2 -11   5     3393.98     3212.97    235.08 o
  -1 -11   5      505.81      561.30     83.05 o
   0 -11   5     3889.50     4193.05    280.12 o
   1 -11   5        8.87       23.23     39.77 o
   2 -11   5     2831.20     3130.27    218.54 o
   3 -11   5      207.00      264.64     56.31 o
   4 -11   5     1912.65     2081.92    163.64 o
   5 -11   5      442.84      311.44     67.22 o
   6 -11   5     1131.44      946.30    110.15 o
   7 -11   5     1037.02     1081.78    119.65 o
   8 -11   5      680.15      587.95    100.30 o
  -6 -10   5       44.93       42.49     29.60 o
  -5 -10   5     2081.75     2148.02    110.89 o
  -4 -10   5      878.45      989.58    108.74 o
  -3 -10   5     2760.27     2694.95    199.18 o
  -2 -10   5     1338.00     1356.63    128.10 o
  -1 -10   5     1333.53     1156.04    111.91 o
   0 -10   5      912.26     1127.88    109.45 o
   1 -10   5      744.89      827.35     89.03 o
   2 -10   5     2100.19     2240.99    166.46 o
   3 -10   5        4.62       -0.70     34.84 o
   4 -10   5     2901.36     2677.71    191.79 o
   5 -10   5      215.78      154.49     50.68 o
   6 -10   5     3276.30     2780.82    205.87 o
   7 -10   5      270.06      312.85     68.98 o
   8 -10   5     1629.46     1518.09     93.53 o
   9 -10   5      695.31      809.54     95.72 o
  -7  -9   5     1411.58     1419.19     86.56 o
  -6  -9   5       31.26       65.50     29.09 o
  -5  -9   5     3273.84     3249.15    262.18 o
  -4  -9   5      198.75      202.66     31.40 o
  -3  -9   5     3230.33     3284.74    146.34 o
  -2  -9   5      323.47      310.39     61.23 o
  -1  -9   5     2289.55     2145.62    164.34 o
   0  -9   5      730.98      785.82     89.39 o
   1  -9   5     1207.72     1353.11    119.30 o
   2  -9   5     2336.37     2792.43    195.31 o
   3  -9   5      881.96      802.71     84.81 o
   4  -9   5     4866.80     4796.93    306.52 o
   5  -9   5      399.14      308.98     59.83 o
   6  -9   5     4499.12     4110.35    270.97 o
   7  -9   5       58.36       50.32     41.53 o
   8  -9   5     1336.60     1331.34    109.27 o
   9  -9   5      407.08      443.51     51.92 o
  -8  -8   5      768.23      853.39    104.52 o
  -7  -8   5     1380.65     1092.69    107.69 o
  -6  -8   5      524.58      590.51     75.66 o
  -5  -8   5     2784.97     2411.31    173.49 o
  -4  -8   5      242.69      292.44     57.01 o
  -3  -8   5     3271.95     3304.47    221.00 o
  -2  -8   5      618.24      622.28     43.09 o
  -1  -8   5     1623.80     1677.05     64.77 o
   0  -8   5     1162.54     1038.15     97.83 o
   1  -8   5     2770.69     3092.15    147.52 o
   2  -8   5     3570.57     3922.78    255.14 o
   3  -8   5     3432.88     3542.71    234.37 o
   4  -8   5     5256.33     4594.23    292.79 o
   5  -8   5      421.66      405.05     61.23 o
   6  -8   5     2683.81     2597.83    181.24 o
   7  -8   5       45.77       28.86     38.01 o
   8  -8   5     1229.10     1236.69     79.18 o
   9  -8   5       10.24       53.96     37.83 o
  10  -8   5      482.39      536.97     62.99 o
  -8  -7   5     1360.16     1429.47    130.21 o
  -7  -7   5      546.98      529.28     71.09 o
  -6  -7   5     1168.39     1198.62    108.39 o
  -5  -7   5     1060.27      855.15     82.70 o
  -4  -7   5      470.27      356.14     53.14 o
  -3  -7   5     1998.99     1978.11    143.93 o
  -2  -7   5      106.47      134.43     40.12 o
  -1  -7   5     4911.09     4942.49    161.61 o
   0  -7   5       82.31       80.00     21.10 o
   1  -7   5    10712.31    11277.42    654.21 o
   2  -7   5     1639.52     1746.55    131.26 o
   3  -7   5     6332.08     5540.88    341.36 o
   4  -7   5     4738.95     3893.22    251.97 o
   5  -7   5      671.60      662.65     72.14 o
   6  -7   5     1343.28     1298.21    106.98 o
   7  -7   5      336.43      354.03     56.31 o
   8  -7   5     1524.70     1473.25     82.77 o
   9  -7   5       41.45       18.01     27.00 o
  10  -7   5     1134.48     1206.01    115.78 o
  -8  -6   5     1128.67     1052.93    106.28 o
  -7  -6   5      346.13      387.81     62.64 o
  -6  -6   5      351.63      344.17     57.36 o
  -5  -6   5      710.53      635.20     69.33 o
  -4  -6   5     1155.76     1071.93     93.96 o
  -3  -6   5     2855.07     2609.44    172.09 o
  -2  -6   5     2819.86     2536.35    355.78 o
  -1  -6   5    12718.05    13012.63    510.49 o
   0  -6   5     2158.18     2149.27     80.99 o
   1  -6   5    14476.63    14136.72    807.64 o
   2  -6   5      157.95      220.30     42.93 o
   3  -6   5     8319.22     8618.36    507.46 o
   4  -6   5     1329.07     1332.70    105.22 o
   5  -6   5     2078.52     1706.43    123.17 o
   6  -6   5     1846.75     1874.64    134.08 o
   7  -6   5      587.88      637.67     68.62 o
   8  -6   5     1405.37     1477.34     80.26 o
   9  -6   5      677.67      777.93     93.26 o
  10  -6   5     1630.92     1588.54    130.91 o
  -9  -5   5        5.81        0.70     47.86 o
  -8  -5   5      811.64      753.80     86.22 o
  -7  -5   5       88.74       55.60     37.65 o
  -6  -5   5     1428.93     1192.99     99.24 o
  -5  -5   5       40.41       37.30     34.14 o
  -4  -5   5     4872.10     4654.41    283.29 o
  -3  -5   5     3787.22     3260.83    203.05 o
  -2  -5   5     3816.93     3747.85    153.78 o
  -1  -5   5     8158.37     7992.67    316.55 o
   0  -5   5      995.57      930.71     49.70 o
   1  -5   5     6105.28     6005.03    231.33 o
   2  -5   5     1326.68     1527.31    114.02 o
   3  -5   5     4681.21     4963.04    303.35 o
   4  -5   5      147.23      145.34     34.49 o
   5  -5   5     3350.73     2958.89    187.92 o
   6  -5   5      703.61      661.95     62.99 o
   7  -5   5     4600.37     4427.07    272.73 o
   8  -5   5     1250.05     1285.71     69.73 o
   9  -5   5     2259.93     2269.29    108.97 o
  10  -5   5     1407.51     1402.02    118.95 o
  11  -5   5       47.05       55.60     43.99 o
  -9  -4   5      303.10      331.15     67.92 o
  -8  -4   5      701.54      670.04     81.29 o
  -7  -4   5      367.84      368.10     60.88 o
  -6  -4   5     3240.05     3131.68    205.52 o
  -5  -4   5       15.55        6.33     28.86 o
  -4  -4   5     7843.95     7388.43    430.74 o
  -3  -4   5      726.71      656.26     91.50 o
  -2  -4   5     8383.13     8133.37    384.64 o
  -1  -4   5     2727.66     2545.90    106.83 o
   0  -4   5     1014.50      912.94     46.10 o
   1  -4   5     1961.89     1825.60     68.65 o
   2  -4   5      253.00      272.03     40.47 o
   3  -4   5     3190.19     3099.66    198.13 o
   4  -4   5      199.12      192.30     21.47 o
   5  -4   5     7177.77     6711.18    262.29 o
   6  -4   5       21.78       17.99     15.23 o
   7  -4   5     8808.75     8277.01    481.77 o
   8  -4   5      850.91      769.31     49.37 o
   9  -4   5     2801.30     2836.07    191.79 o
  10  -4   5     1177.73     1220.08    108.39 o
  11  -4   5      300.16      344.88     63.34 o
  -9  -3   5      724.04      702.77     86.57 o
  -8  -3   5      782.65      810.81     88.68 o
  -7  -3   5      283.59      331.50     58.77 o
  -6  -3   5     4628.99     4544.26    281.53 o
  -5  -3   5       82.74      140.41     36.25 o
  -4  -3   5     7663.22     6912.64    403.64 o
  -3  -3   5        5.18       19.63     11.13 o
  -2  -3   5    10044.46     9798.35    381.72 o
  -1  -3   5       63.44       46.59     10.65 o
   0  -3   5     2479.37     2246.38     94.64 o
   1  -3   5      294.91      227.91     20.37 o
   2  -3   5     2349.34     2372.28    177.19 o
   3  -3   5     8157.04     8007.79    309.80 o
   4  -3   5     3965.47     3850.37    154.27 o
   5  -3   5    12885.36    12818.04    492.23 o
   6  -3   5      345.18      345.26     27.46 o
   7  -3   5     5492.34     5489.69    676.55 o
   8  -3   5        7.10       -2.72     18.54 o
   9  -3   5     1824.52     1786.67    131.26 o
  10  -3   5      149.92      139.01     43.99 o
  11  -3   5      216.25      264.99    100.65 o
  -9  -2   5     1152.07     1265.13    118.24 o
  -8  -2   5      965.44      983.60     97.13 o
  -7  -2   5     1994.93     2212.13    159.06 o
  -6  -2   5     4000.64     4322.20    269.92 o
  -5  -2   5     1114.51     1299.27    102.41 o
  -4  -2   5     5868.17     5711.79    229.95 o
  -3  -2   5      220.44      208.81     18.32 o
  -2  -2   5     4318.52     4275.57    171.57 o
  -1  -2   5        5.12        2.06     14.96 o
   0  -2   5    10915.93    11066.90    430.21 o
   1  -2   5       48.85       50.77     11.27 o
   2  -2   5    21071.24    21106.68   1166.42 o
   3  -2   5     8846.90     9197.64    289.38 o
   4  -2   5     8854.03     8486.72    328.51 o
   5  -2   5     7503.51     7470.45    290.13 o
   6  -2   5     1785.22     1702.18     77.68 o
   7  -2   5     2585.51     2655.61     91.34 o
   8  -2   5      199.51      174.55     36.95 o
   9  -2   5     1019.68      964.96     92.38 o
  10  -2   5        1.19       -7.77     18.82 o
  11  -2   5      978.12     1090.58    101.70 o
  -9  -1   5     1723.75     1743.73    143.23 o
  -8  -1   5      170.82      215.37     52.08 o
  -7  -1   5     2841.62     2852.61    192.14 o
  -6  -1   5     1385.54     1432.99    110.15 o
  -5  -1   5     1546.20     1809.82     87.49 o
  -4  -1   5     2549.73     2540.23    110.54 o
  -3  -1   5     1547.62     1477.89     66.70 o
  -2  -1   5     7610.04     7284.45    286.28 o
  -1  -1   5      344.13      355.60     22.47 o
   0  -1   5    21794.42    21614.46    831.67 o
   1  -1   5       13.93       -0.72     13.20 o
   2  -1   5    21441.67    21083.77    651.90 o
   3  -1   5     1117.03     1078.75     41.28 o
   4  -1   5     7684.14     7586.02    240.53 o
   5  -1   5     3506.02     3412.00    113.66 o
   6  -1   5     1095.63     1007.18     35.26 o
   7  -1   5     2367.80     2441.77     81.33 o
   8  -1   5      337.41      305.10     24.78 o
   9  -1   5     2518.56     2488.53     93.94 o
  10  -1   5      234.34      247.92     31.81 o
  11  -1   5     1737.04     1832.97     99.74 o
 -10   0   5       57.11       14.08     44.69 o
  -9   0   5     1388.70     1388.30    120.71 o
  -8   0   5       32.92       45.04     38.01 o
  -7   0   5     1361.47     1378.80    109.80 o
  -6   0   5       10.49       10.21     32.73 o
  -5   0   5     1240.76     1166.76     64.40 o
  -4   0   5      732.15      774.56     44.69 o
  -3   0   5     3305.04     3381.61    139.66 o
  -2   0   5     4293.59     4409.81    177.00 o
  -1   0   5     5861.63     6356.67    249.94 o
   0   0   5    10502.89    10935.71    589.46 o
   1   0   5     2777.81     2640.95    106.87 o
   2   0   5    10984.99    10601.73    329.89 o
   3   0   5      330.29      367.08     19.73 o
   4   0   5     9375.91     9277.39    292.16 o
   5   0   5      992.24      917.61     38.22 o
   6   0   5     4291.63     4269.75    119.15 o
   7   0   5     1909.95     1791.01     67.85 o
   8   0   5     2305.51     2040.33    135.19 o
   9   0   5     2436.00     2350.33     88.87 o
  10   0   5      786.70      749.77     54.60 o
  11   0   5     2083.09     2117.10    109.49 o
 -10   1   5      214.13      259.71     67.22 o
  -9   1   5     1036.19      957.56     97.48 o
  -8   1   5      139.54      120.35     42.23 o
  -7   1   5     1915.20     1859.51    136.19 o
  -6   1   5      132.07      127.86     25.71 o
  -5   1   5     3461.97     3578.47    154.85 o
  -4   1   5      103.08      111.87     23.58 o
  -3   1   5     6485.27     6646.42    264.46 o
  -2   1   5     3175.17     3220.64    131.78 o
  -1   1   5     8926.05     9218.10    359.01 o
   0   1   5     4810.41     5345.64    210.34 o
   1   1   5     4706.64     4972.97    195.19 o
   2   1   5     8377.44     8442.65    263.66 o
   3   1   5     1586.57     1614.94     57.12 o
   4   1   5     6677.00     6747.23    214.75 o
   5   1   5       20.81       18.64      7.02 o
   6   1   5     7938.36     8047.31    256.61 o
   7   1   5      535.78      493.45     28.27 o
   8   1   5     5529.27     5120.31    176.52 o
   9   1   5     1205.46     1195.58     53.78 o
  10   1   5     2455.66     2316.93    112.72 o
  11   1   5     1084.49     1091.84     71.53 o
 -10   2   5      316.89      367.75     69.33 o
  -9   2   5      379.25      416.31     67.22 o
  -8   2   5      350.23      335.73     55.95 o
  -7   2   5     2422.45     2414.21    241.24 o
  -6   2   5      265.40      287.77     73.37 o
  -5   2   5     9460.51     9710.32    388.94 o
  -4   2   5        0.54        3.52     21.29 o
  -3   2   5     9919.89    10227.21    401.68 o
  -2   2   5     3520.78     3736.14    151.61 o
  -1   2   5     9033.42     9688.53    525.06 o
   0   2   5     6617.78     7368.84    287.22 o
   1   2   5     5001.37     5227.10    165.04 o
   2   2   5     3063.08     3178.83    126.41 o
   3   2   5     1479.52     1405.87     50.22 o
   4   2   5     2947.25     2833.31     95.18 o
   5   2   5      931.55      979.97     39.89 o
   6   2   5     7345.27     7210.12    231.46 o
   7   2   5      156.22      164.35     22.31 o
   8   2   5     7189.82     7366.53    239.42 o
   9   2   5       79.98      106.61     26.32 o
  10   2   5     1784.57     1778.38     93.06 o
  11   2   5      280.64      248.10     58.42 o
  -9   3   5      156.79      141.82     47.51 o
  -8   3   5      798.97      857.61     86.92 o
  -7   3   5     1253.22     1135.79     68.30 o
  -6   3   5     1840.67     1866.50     95.26 o
  -5   3   5     7628.85     7582.14    357.90 o
  -4   3   5      685.38      679.71     42.09 o
  -3   3   5     9258.32     9578.56    376.98 o
  -2   3   5      149.77      107.13     14.37 o
  -1   3   5     7364.77     7756.53    423.70 o
   0   3   5      429.98      464.88     24.81 o
   1   3   5     5285.01     5259.54    166.58 o
   2   3   5     4169.72     4146.41    226.98 o
   3   3   5     7731.89     7569.43    239.59 o
   4   3   5     6817.40     6997.99    222.85 o
   5   3   5     8110.67     8442.20    268.12 o
   6   3   5     7507.25     7571.40    258.63 o
   7   3   5     1200.73     1203.58     50.46 o
   8   3   5     4406.48     4457.59    150.87 o
   9   3   5       50.64       54.35     24.17 o
  10   3   5     1198.58     1190.39     71.65 o
  11   3   5      210.90      231.56     56.66 o
  -9   4   5       42.50       25.69     41.88 o
  -8   4   5     1889.05     1963.68    145.34 o
  -7   4   5      473.26      458.26     42.91 o
  -6   4   5     3208.65     3184.98    145.31 o
  -5   4   5     3676.98     3866.49    168.20 o
  -4   4   5     4557.91     4604.59    191.72 o
  -3   4   5     4659.96     4746.58    193.83 o
  -2   4   5     1325.15     1354.55     62.68 o
  -1   4   5      575.69      500.77     55.43 o
   0   4   5       26.05       17.40      7.78 o
   1   4   5    12414.68    13807.36    429.77 o
   2   4   5     2890.11     2932.03    152.38 o
   3   4   5    14773.96    15255.05    475.94 o
   4   4   5     5563.73     5890.20    189.68 o
   5   4   5    10246.74    10399.59    328.63 o
   6   4   5     3123.57     3174.35    108.91 o
   7   4   5     1630.47     1719.65     66.03 o
   8   4   5     2806.22     2831.51    127.49 o
   9   4   5       20.38       22.92     22.82 o
  10   4   5     1456.11     1393.93    117.19 o
  11   4   5       40.17       91.50     49.62 o
  -9   5   5        4.97        2.11     39.41 o
  -8   5   5     2214.67     2141.75    155.90 o
  -7   5   5      105.20       95.05     27.96 o
  -6   5   5     4702.18     4763.92    206.37 o
  -5   5   5      253.75      234.67     31.14 o
  -4   5   5     1157.35     1058.30     58.42 o
  -3   5   5     1641.53     1606.56     75.76 o
  -2   5   5      304.60      277.57     22.79 o
  -1   5   5     4500.67     4549.95    183.13 o
   0   5   5     1685.92     1732.80     74.12 o
   1   5   5    18329.88    19370.21    602.44 o
   2   5   5      575.23      549.83     49.40 o
   3   5   5    15967.50    17187.86    535.70 o
   4   5   5      499.02      537.70     33.32 o
   5   5   5     5316.84     5661.37    184.29 o
   6   5   5      738.16      725.39     38.35 o
   7   5   5     2190.60     2373.71     86.81 o
   8   5   5     1279.48     1223.12     68.39 o
   9   5   5      496.18      517.66     70.38 o
  10   5   5     1352.08     1333.40    118.59 o
  11   5   5      398.59      500.42     78.83 o
  -9   6   5      197.84      272.03     59.12 o
  -8   6   5     2099.69     2123.80    156.25 o
  -7   6   5       20.64       16.30     22.23 o
  -6   6   5     1688.18     1724.28     91.28 o
  -5   6   5      118.83      143.03     27.08 o
  -4   6   5     2484.84     2359.01    109.44 o
  -3   6   5     1325.75     1349.47     67.77 o
  -2   6   5     4812.60     4877.34    198.80 o
  -1   6   5     4036.22     3583.42    342.24 o
   0   6   5     6063.43     5718.20    227.41 o
   1   6   5     9941.56     9782.59    309.93 o
   2   6   5     5200.27     5476.93    176.61 o
   3   6   5    13321.30    13910.17    436.10 o
   4   6   5       31.64       36.32     10.85 o
   5   6   5     4829.31     4816.13    158.80 o
   6   6   5      365.44      366.62     23.73 o
   7   6   5     2673.23     2813.02    127.28 o
   8   6   5      362.68      438.84     66.51 o
   9   6   5     2498.31     2522.16    177.01 o
  10   6   5     1148.55     1285.89    118.59 o
  11   6   5      999.02      859.72    102.76 o
  -9   7   5      153.44      238.60     56.31 o
  -8   7   5      873.32     1020.90     97.48 o
  -7   7   5       12.48       18.45     32.90 o
  -6   7   5     2127.17     2082.24    105.92 o
  -5   7   5      406.28      345.62     36.47 o
  -4   7   5     6879.98     6937.60    285.67 o
  -3   7   5      149.35      127.67     24.46 o
  -2   7   5     7300.50     7258.67    291.34 o
  -1   7   5     1650.28     1566.37    104.17 o
   0   7   5     8204.82     8392.36    331.63 o
   1   7   5     3085.67     3113.50    108.69 o
   2   7   5     3266.60     3272.32    111.23 o
   3   7   5     4623.13     4689.47    154.36 o
   4   7   5     1035.21     1062.63     44.67 o
   5   7   5     2100.82     2117.38     77.48 o
   6   7   5      390.16      429.97     35.80 o
   7   7   5     4557.49     4731.13    286.11 o
   8   7   5       85.44      162.23     50.32 o
   9   7   5     3860.09     3862.25    249.86 o
  10   7   5      819.03      839.67     99.59 o
  -9   8   5      236.25      258.66     58.77 o
  -8   8   5      331.03      282.94     56.66 o
  -7   8   5     1187.90     1162.37    101.70 o
  -6   8   5      822.53      814.30     58.32 o
  -5   8   5     1194.63     1327.00    122.11 o
  -4   8   5     5713.89     5973.64    250.46 o
  -3   8   5       96.60      109.11     31.14 o
  -2   8   5    11403.66    10399.41    731.98 o
   0   8   5     7012.92     6879.89    276.27 o
   1   8   5     2086.48     2117.36     70.76 o
   2   8   5     1932.85     1931.29     60.08 o
   3   8   5     1350.53     1293.33     49.59 o
   4   8   5     1576.28     1645.62     63.54 o
   5   8   5     2039.68     2076.22     77.02 o
   6   8   5     2166.01     1961.57    144.28 o
   7   8   5     5408.32     5564.11    332.21 o
   8   8   5      171.89      102.76     46.80 o
   9   8   5     3638.21     3833.04    252.32 o
  10   8   5       69.29      171.73     63.34 o
  -8   9   5       27.83       72.85     40.12 o
  -7   9   5     1129.01      963.19     92.20 o
  -6   9   5      989.65      886.86     62.56 o
  -5   9   5     2776.18     2899.33    138.39 o
  -4   9   5     3919.74     4278.96    188.34 o
  -3   9   5     1321.04     1115.84    114.20 o
  -2   9   5     4073.72     3839.84    164.98 o
  -1   9   5      107.46       65.74     32.38 o
   0   9   5     2364.27     2293.72    106.08 o
   1   9   5      504.75      527.14     43.63 o
   2   9   5     3930.43     3826.04    110.74 o
   3   9   5     2417.17     2421.08     84.89 o
   4   9   5     4407.70     4611.22    155.19 o
   5   9   5     4516.94     4388.71    269.57 o
   6   9   5     2808.89     2889.91    195.31 o
   7   9   5     2995.50     2861.41    195.31 o
   8   9   5      932.10      793.92     92.91 o
   9   9   5     2038.70     2124.15    167.51 o
  10   9   5        2.08       30.97     53.14 o
  -8  10   5       91.84      102.41     49.62 o
  -7  10   5     2278.20     2278.99    168.21 o
  -6  10   5      400.72      414.65     70.03 o
  -5  10   5     3178.50     3188.39    233.49 o
  -4  10   5     1231.90     1297.53     76.44 o
  -3  10   5     1631.14     1622.45     85.67 o
  -2  10   5      494.64      483.31     39.83 o
  -1  10   5     1144.41     1026.66     68.32 o
   0  10   5     1582.07     1596.00     63.74 o
   1  10   5      463.82      447.82     24.90 o
   2  10   5    10111.29    10245.86    280.15 o
   3  10   5      201.89      206.27     25.04 o
   4  10   5     9775.35    10175.26    395.77 o
   5  10   5     1069.87      958.96     95.37 o
   6  10   5     3806.67     3827.06    247.40 o
   7  10   5      998.43     1012.10    103.46 o
   8  10   5      428.99      503.94     81.64 o
   9  10   5     1051.46     1013.16    114.72 o
  -7  11   5     1570.18     1661.03    137.60 o
  -6  11   5      145.92      137.39     33.63 o
  -5  11   5     1675.43     1687.19     94.94 o
  -4  11   5      339.04      289.90     51.56 o
  -3  11   5     2195.09     2166.36    109.02 o
  -2  11   5     1505.05     1355.93     81.82 o
  -1  11   5     2234.40     2155.90     84.70 o
   0  11   5     3144.99     2810.12    286.68 o
   1  11   5     1634.35     1703.76     59.47 o
   2  11   5     8451.41     8490.61    236.19 o
   3  11   5      931.91      834.23     47.32 o
   4  11   5     7424.87     6972.82    395.20 o
   5  11   5       16.56       50.68     39.77 o
   6  11   5     1931.14     1936.58    149.21 o
   7  11   5      122.53       60.53     49.97 o
   8  11   5      755.40      796.38    102.41 o
   9  11   5      446.13      603.53     97.48 o
  -7  12   5      802.41      976.21    102.41 o
  -6  12   5       48.55       42.23     38.01 o
  -5  12   5     1091.62     1010.04     70.09 o
  -4  12   5        0.65       28.62     24.12 o
  -3  12   5     1930.35     1860.62     99.11 o
  -2  12   5     1024.06      849.63     59.24 o
  -1  12   5     2606.68     2699.24    103.37 o
   1  12   5     2898.87     3112.21    114.57 o
   2  12   5     2867.07     3098.94    114.31 o
   3  12   5      804.99      767.35    107.69 o
   4  12   5     2467.14     2274.42    156.25 o
   5  12   5        6.35       -7.74     34.14 o
   6  12   5     1334.92     1435.46    125.28 o
   7  12   5       12.86      -22.87     39.06 o
   8  12   5     1868.84     1978.81    164.70 o
  -6  13   5      317.44      377.96     70.38 o
  -5  13   5      730.87      735.32    156.25 o
  -4  13   5      210.63      210.52     37.57 o
  -3  13   5     2342.11     2343.89    120.52 o
  -2  13   5        2.21       24.29     20.56 o
  -1  13   5     4952.92     4968.96    179.84 o
   0  13   5      476.39      394.23     76.12 o
   1  13   5     2717.09     2779.15    123.81 o
   2  13   5     1129.04     1202.90     71.77 o
   3  13   5      631.17      742.19     74.96 o
   4  13   5     1471.58     1310.88    107.69 o
   5  13   5      255.53      178.77     49.62 o
   6  13   5     1803.70     1804.61    143.58 o
   7  13   5       16.78      104.87     54.90 o
  -5  14   5      669.91      745.35     91.85 o
  -4  14   5      674.07      582.25     55.86 o
  -3  14   5     2745.24     2673.28    135.72 o
  -2  14   5      374.99      277.03     34.65 o
  -1  14   5     3107.85     2956.35    114.77 o
   0  14   5      148.73      145.57     25.38 o
   1  14   5     2555.31     2545.92    107.13 o
   2  14   5      307.28      281.11     36.44 o
   3  14   5     1567.03     1630.77    123.52 o
   4  14   5      711.77      838.26     85.52 o
   5  14   5      837.37      789.34     86.92 o
   6  14   5     1663.22     1487.19    128.80 o
  -4  15   5     1040.64     1122.25    115.78 o
  -3  15   5     1315.38     1246.53     83.98 o
  -2  15   5      533.30      534.84     44.01 o
  -1  15   5     2162.93     2074.95     89.61 o
   0  15   5      272.29      249.12     38.57 o
   1  15   5     1493.50     1544.24     96.95 o
   2  15   5        0.25       11.61     30.26 o
   3  15   5     1527.33     1389.35    111.56 o
   4  15   5      239.86      196.72     48.56 o
   5  15   5     2134.98     2154.77    159.77 o
  -3  16   5      471.10      503.94     82.00 o
  -2  16   5      903.41     1064.89    112.96 o
  -1  16   5      392.11      440.20     50.75 o
   0  16   5      289.08      215.37     52.44 o
   2  16   5       76.00       85.87     38.71 o
   3  16   5     2653.73     2524.98    173.85 o
   4  16   5       50.63       32.02     43.99 o
  -1 -14   6      625.17      793.92    112.26 o
   0 -14   6       22.04       54.55     54.19 o
   1 -14   6     1607.04     1649.07    144.28 o
   2 -14   6      432.26      418.78     76.72 o
   3 -14   6     1077.13     1058.20    109.80 o
   4 -14   6      980.61      952.98    108.74 o
  -3 -13   6      316.17      270.97     87.98 o
  -2 -13   6      106.45      155.19     64.40 o
  -1 -13   6     1665.54     1864.44    165.75 o
   0 -13   6       30.14       48.56     49.97 o
   1 -13   6     2751.44     2876.19    211.85 o
   2 -13   6      146.61      134.43     54.19 o
   3 -13   6     2359.56     2533.78    190.74 o
   4 -13   6      367.89      421.94     73.90 o
   5 -13   6      659.98      495.85     82.00 o
   6 -13   6      160.44      186.51     65.46 o
  -4 -12   6      810.92      739.02    108.39 o
  -3 -12   6     1239.52      947.00    121.06 o
  -2 -12   6     1033.42      942.07    114.72 o
  -1 -12   6     2712.61     2598.53    203.05 o
   0 -12   6      284.63      274.14     68.98 o
   1 -12   6     3812.02     3808.06    259.71 o
   2 -12   6       91.63       65.10     46.45 o
   3 -12   6     1312.65     1338.33    121.76 o
   4 -12   6       14.02        2.11     35.54 o
   5 -12   6      252.21      304.41     68.27 o
   6 -12   6      304.76      306.16     71.44 o
   7 -12   6      678.26      604.59     98.89 o
  -5 -11   6       41.66      -19.36     57.71 o
  -4 -11   6     2071.40     1905.61    168.21 o
  -3 -11   6      452.61      488.46     88.68 o
  -2 -11   6     2351.76     1705.73    150.27 o
  -1 -11   6     1946.08     1735.64    151.67 o
   0 -11   6     1217.58     1133.16    114.72 o
   1 -11   6     1611.61     1762.38    146.75 o
   2 -11   6       18.53       11.67     24.40 o
   3 -11   6     1572.33     1720.51    144.99 o
   4 -11   6        7.70       40.47     43.29 o
   5 -11   6     3479.57     3431.51    240.36 o
   6 -11   6        8.88       46.10     44.34 o
   7 -11   6     2093.19     1907.72    165.05 o
   8 -11   6      268.41      160.12     64.75 o
  -6 -10   6     1065.11     1100.08    121.06 o
  -5 -10   6       41.39       38.71     54.19 o
  -4 -10   6     1859.18     1849.66    158.36 o
  -3 -10   6      164.15      131.97     57.36 o
  -2 -10   6     3358.75     3098.60    223.82 o
  -1 -10   6      440.74      434.26     77.07 o
   0 -10   6      800.14      795.57     58.09 o
   1 -10   6     1149.83     1221.49    115.43 o
   2 -10   6     1196.47     1272.17    115.78 o
   3 -10   6     2742.69     3167.57    219.24 o
   4 -10   6      627.24      698.55     84.81 o
   5 -10   6     2974.46     3190.80    224.87 o
   6 -10   6        6.17      -53.84     35.90 o
   7 -10   6     2955.01     2763.23    210.44 o
   8 -10   6       88.94      114.02     54.19 o
  -6  -9   6     1605.83     1651.88    142.53 o
  -5  -9   6      144.70      129.15     52.79 o
  -4  -9   6     3364.21     3394.56    234.37 o
  -3  -9   6       89.31       93.96     52.79 o
  -2  -9   6     2151.56     2065.03    160.12 o
  -1  -9   6       12.08       48.56     41.17 o
   0  -9   6     3253.30     3313.46    151.44 o
   1  -9   6      106.61       93.26     45.75 o
   2  -9   6     2121.96     2650.97    190.03 o
   3  -9   6      843.23     1143.72    106.98 o
   4  -9   6     1871.53     1986.55    152.03 o
   5  -9   6     3378.00     3413.56    234.37 o
   6  -9   6      774.26      748.17     91.15 o
   7  -9   6     2140.99     2156.17    169.62 o
   8  -9   6        0.71       15.13     40.12 o
   9  -9   6      709.44      827.30     85.87 o
  -7  -8   6     1743.83     1783.85    147.45 o
  -6  -8   6     1496.61     1263.02    117.89 o
  -5  -8   6     1247.03     1125.07    108.04 o
  -4  -8   6     1226.18     1120.84    102.41 o
  -3  -8   6      420.69      457.14     66.86 o
  -2  -8   6     2556.39     2663.71    118.58 o
  -1  -8   6       97.05       64.14     23.17 o
   0  -8   6     2696.58     2631.03    187.75 o
   1  -8   6      549.20      553.34    138.30 o
   2  -8   6     3877.04     4342.61    279.77 o
   3  -8   6      802.96      945.59     92.20 o
   4  -8   6     7580.93     7257.16    440.60 o
   5  -8   6     1698.64     1658.22    134.43 o
   6  -8   6     1763.93     1737.05    140.77 o
   7  -8   6     1618.94     1552.64    127.74 o
   8  -8   6       73.08       94.31     46.45 o
   9  -8   6      817.18      794.48     64.88 o
  10  -8   6       14.64       54.51     32.53 o
  -7  -7   6     1759.64     1727.54    142.53 o
  -6  -7   6      160.40      190.74     54.55 o
  -5  -7   6      617.64      553.56     70.73 o
  -4  -7   6      902.77      801.66     83.40 o
  -3  -7   6      652.22      623.94     70.03 o
  -2  -7   6     1873.88     1724.38    128.45 o
  -1  -7   6       39.88       35.26     21.09 o
   0  -7   6     7790.49     7736.82    313.52 o
   1  -7   6      164.50      126.71     39.77 o
   2  -7   6    10101.64    11516.72    671.45 o
   3  -7   6       96.02      103.81     39.41 o
   4  -7   6     4848.92     5079.52    318.83 o
   5  -7   6      558.99      588.05     73.90 o
   6  -7   6     2134.74     2048.14    151.67 o
   7  -7   6      776.19      822.42     84.81 o
   8  -7   6      717.39      715.09     83.40 o
   9  -7   6      900.21      998.01     68.38 o
  10  -7   6      365.16      424.25     84.28 o
  -8  -6   6        7.91       26.75     43.99 o
  -7  -6   6     1229.75     1158.85    110.85 o
  -6  -6   6       69.33       95.02     43.29 o
  -5  -6   6     1709.06     1911.24    141.82 o
  -4  -6   6      262.31      297.02     50.68 o
  -3  -6   6     2060.99     2229.37    152.38 o
  -2  -6   6     1850.17     1835.07    113.49 o
  -1  -6   6     7083.17     7052.27    283.21 o
   0  -6   6    11144.10    11195.12    644.88 o
   1  -6   6     1652.67     1420.25    168.57 o
   2  -6   6    10086.08    11560.01    671.10 o
   3  -6   6      103.49      121.06     38.36 o
   4  -6   6     3773.68     3649.70    236.84 o
   5  -6   6      149.25      178.77     44.34 o
   6  -6   6     2125.72     2155.12    152.38 o
   7  -6   6      570.36      564.47     67.22 o
   8  -6   6     1320.95     1352.05    113.32 o
   9  -6   6      935.59      954.59     67.04 o
  10  -6   6     1199.84     1177.50    112.26 o
  -8  -5   6      139.01      188.63     57.71 o
  -7  -5   6     1264.14     1175.04    106.63 o
  -6  -5   6      130.70       87.63     41.88 o
  -5  -5   6     2450.62     2347.26    162.58 o
  -4  -5   6        1.14       49.97     30.26 o
  -3  -5   6     7941.19     7293.76    426.87 o
  -2  -5   6      470.03      410.18     45.92 o
  -1  -5   6     8854.86     9088.85    359.62 o
   0  -5   6     3937.09     3774.83    158.17 o
   1  -5   6     3082.69     2888.04    126.27 o
   2  -5   6     4084.81     4427.14    186.71 o
   3  -5   6      653.44      598.61     64.75 o
   4  -5   6     3712.58     3700.37    237.54 o
   5  -5   6       23.51       31.67     28.86 o
   6  -5   6     4001.86     4009.35    250.21 o
   7  -5   6      258.85      270.27     47.16 o
   8  -5   6     3311.05     3340.14    215.20 o
   9  -5   6      283.54      299.18     51.20 o
  10  -5   6     2058.45     2115.00    158.71 o
  11  -5   6      644.09      646.47     83.40 o
  -8  -4   6      348.90      352.62     66.51 o
  -7  -4   6      454.27      364.58     61.94 o
  -6  -4   6      439.25      456.08     62.99 o
  -5  -4   6     4813.36     4782.86    293.85 o
  -4  -4   6      173.00      209.39     40.12 o
  -3  -4   6     7833.84     7760.27    307.20 o
  -2  -4   6      112.54      114.83     16.85 o
  -1  -4   6     6097.84     5907.09    235.84 o
   0  -4   6       43.87       43.98     13.92 o
   1  -4   6     2425.08     2527.58    110.54 o
   2  -4   6     2274.79     2275.44    208.86 o
   3  -4   6     3516.16     3717.92    159.50 o
   4  -4   6     2923.41     2843.81    185.81 o
   5  -4   6     5961.30     5753.08    342.06 o
   6  -4   6     8300.13     7608.72    444.47 o
   7  -4   6     1197.97     1128.24     90.79 o
   8  -4   6     4679.31     4462.34    240.88 o
   9  -4   6       95.58       66.70     25.40 o
  10  -4   6      934.74      818.55     84.81 o
  11  -4   6      660.18      652.62     55.81 o
  -9  -3   6       19.98       48.56     51.38 o
  -8  -3   6     1236.37     1215.51    112.96 o
  -7  -3   6      653.41      591.92     73.20 o
  -6  -3   6     2515.91     2327.91    161.53 o
  -5  -3   6     4638.84     4421.79    272.03 o
  -4  -3   6     1177.19     1141.26     89.39 o
  -3  -3   6     5331.46     5286.99    303.53 o
  -2  -3   6       83.05       77.07     14.87 o
  -1  -3   6     6960.89     6930.76    274.07 o
   0  -3   6     2065.09     2042.09     93.78 o
   1  -3   6     3599.40     3429.79    142.30 o
   2  -3   6      934.12      939.88     49.87 o
   3  -3   6     5429.96     5538.35    226.87 o
   4  -3   6     3169.36     3162.63    106.85 o
   5  -3   6    12335.88    12714.10    488.73 o
   6  -3   6     6269.38     6117.93    244.03 o
   7  -3   6     1437.28     1264.68     85.52 o
   8  -3   6     4003.79     3942.54    267.28 o
   9  -3   6        4.34        4.41     21.52 o
  10  -3   6     1432.26     1490.36     83.16 o
  11  -3   6        3.61       20.36     28.43 o
  -9  -2   6        0.80       14.78     45.04 o
  -8  -2   6     2487.30     2511.96    181.59 o
  -7  -2   6      286.13      310.04     54.90 o
  -6  -2   6     3499.75     3426.23    221.71 o
  -5  -2   6     1987.12     2226.56    153.43 o
  -4  -2   6     2604.52     2603.52    112.82 o
  -3  -2   6     4107.86     4218.15    256.72 o
  -2  -2   6     1225.40     1136.12     62.99 o
  -1  -2   6     4098.11     4188.90    168.57 o
   0  -2   6      199.93      213.45     17.98 o
   1  -2   6     9126.84     9176.78    359.49 o
   2  -2   6     2014.10     2134.05     92.72 o
   3  -2   6    12082.42    11686.03    366.50 o
   4  -2   6     1952.83     2007.90     71.74 o
   5  -2   6     6898.88     6865.78    220.94 o
   6  -2   6     3652.93     3538.74    120.78 o
   7  -2   6     2422.82     2375.93     73.28 o
   8  -2   6     1122.39     1105.58     41.77 o
   9  -2   6      668.80      613.36     41.13 o
  10  -2   6      539.60      525.47     44.74 o
  11  -2   6       68.12       69.43     29.06 o
  -9  -1   6       61.93       92.20     46.80 o
  -8  -1   6     2073.50     2172.36    163.64 o
  -7  -1   6       33.39       60.18     39.06 o
  -6  -1   6     3166.41     3305.88    215.37 o
  -5  -1   6      766.61      854.45     80.59 o
  -4  -1   6     2024.88     1846.68     85.57 o
  -3  -1   6     1302.47     1267.46     60.88 o
  -2  -1   6     3359.41     3265.79    134.06 o
  -1  -1   6     4258.59     4268.45    171.45 o
   0  -1   6     6749.45     6808.50    267.86 o
   2  -1   6     1618.37     1543.01     68.29 o
   3  -1   6    19186.38    18846.27    583.75 o
   4  -1   6        1.09       10.89     10.79 o
   5  -1   6     9502.33     9146.79    290.60 o
   6  -1   6       20.09       34.58     13.51 o
   7  -1   6     2014.32     1996.35     63.09 o
   8  -1   6      688.36      696.42     40.31 o
   9  -1   6      338.13      369.16     29.67 o
  10  -1   6     1766.74     1658.87     71.12 o
  11  -1   6      766.01      674.62     77.42 o
  -9   0   6      271.07      254.79     59.47 o
  -8   0   6     1479.75     1380.21    118.59 o
  -7   0   6      166.65      168.92     45.04 o
  -6   0   6     2205.17     2384.21    164.70 o
  -5   0   6      207.68      206.25     27.79 o
  -4   0   6     1678.34     1778.09     90.44 o
  -3   0   6      813.32      868.52     46.80 o
  -2   0   6     8562.10     9180.34    360.44 o
  -1   0   6     7211.34     7578.52    297.58 o
   0   0   6    12742.85    12848.37    692.21 o
   1   0   6     9385.04     9324.50    362.92 o
   2   0   6     3568.61     3324.67    107.65 o
   3   0   6    10407.29    10206.26    383.81 o
   4   0   6     1066.79     1059.00     42.59 o
   5   0   6     2406.80     2282.59     80.65 o
   6   0   6      334.91      374.85     23.90 o
   7   0   6     4297.02     4366.07    131.78 o
   8   0   6     1212.66     1240.08     53.93 o
   9   0   6     3615.71     3708.54    130.73 o
  10   0   6      945.93      963.86     50.95 o
  11   0   6     1093.55     1303.49    113.67 o
  -9   1   6      454.55      415.26     70.03 o
  -8   1   6      413.96      471.92     68.98 o
  -7   1   6      583.54      626.05     70.73 o
  -6   1   6     1272.68     1227.37     71.41 o
  -5   1   6     1254.50     1324.42     71.03 o
  -4   1   6     8951.77     9035.10    359.69 o
  -3   1   6      386.44      365.51     27.04 o
  -2   1   6    11076.28    11883.93    463.93 o
  -1   1   6      829.43      870.93     42.43 o
   0   1   6     9214.60     9765.77    380.46 o
   1   1   6     5855.04     6346.42    248.92 o
   2   1   6     4333.81     4306.28    172.72 o
   3   1   6     3108.40     2932.47     97.72 o
   4   1   6      413.34      392.67     21.95 o
   5   1   6     6993.68     6953.27    223.30 o
   6   1   6      509.05      546.07     23.36 o
   7   1   6     7469.51     7322.76    237.29 o
   8   1   6      159.70      159.90     20.10 o
   9   1   6     4776.33     4703.85    161.26 o
  10   1   6      324.57      335.45     38.57 o
  11   1   6     1657.04     1722.62    136.89 o
  -9   2   6      544.45      563.41     78.83 o
  -8   2   6      208.89      213.96     52.44 o
  -7   2   6      881.66      924.13     86.57 o
  -6   2   6     2338.27     2326.35    112.97 o
  -5   2   6     1776.21     1756.99     87.82 o
  -4   2   6     7106.58     7248.65    291.53 o
  -3   2   6      385.75      357.78     27.24 o
  -2   2   6    14261.62    15083.30    585.86 o
  -1   2   6      981.62     1293.63     83.05 o
   0   2   6    13757.47    14874.11    575.23 o
   1   2   6      251.33      233.05     15.79 o
   2   2   6     6758.27     7393.72    232.60 o
   3   2   6     4721.15     4688.40    150.82 o
   4   2   6    10728.30    10711.20    337.28 o
   5   2   6     4443.63     4407.31    121.99 o
   6   2   6     4795.31     4750.07    157.38 o
   7   2   6     6062.24     5962.13    195.69 o
   8   2   6      941.62      778.06    110.74 o
   9   2   6     4618.00     4729.29    161.59 o
  10   2   6       25.40       -0.35     39.77 o
  11   2   6     1323.30     1429.47    123.52 o
  -9   3   6      803.90      907.23     96.78 o
  -8   3   6       60.99       45.75     38.01 o
  -7   3   6     2074.73     1849.60     98.53 o
  -6   3   6      799.54      722.23     52.50 o
  -5   3   6     1322.68     1231.73     68.88 o
  -4   3   6     7665.48     7632.69    307.08 o
  -3   3   6     3002.24     3048.50    199.53 o
  -2   3   6     8885.68     9286.26    364.80 o
  -1   3   6      869.29      892.12     43.47 o
   0   3   6     2491.40     2370.71     98.03 o
   1   3   6       71.14       79.33      8.09 o
   2   3   6     6774.30     6867.64    264.25 o
   3   3   6      182.19      159.30     23.05 o
   4   3   6     9657.68     9279.24    293.61 o
   5   3   6     4085.63     4047.19    134.78 o
   6   3   6     8151.13     8169.36    262.06 o
   8   3   6     1684.55     1694.39     67.75 o
   9   3   6     2227.34     2161.10    153.08 o
  10   3   6       76.08       42.93     43.64 o
  11   3   6     1184.06     1179.26    112.61 o
  -9   4   6      833.15      952.28     99.24 o
  -8   4   6       53.21       59.12     40.47 o
  -7   4   6     3205.20     2966.89    190.39 o
  -6   4   6      205.08      218.89     33.82 o
  -5   4   6     7070.02     6485.13    578.02 o
  -4   4   6      475.27      511.96     36.81 o
  -3   4   6     5596.15     5569.65    226.15 o
  -2   4   6     4159.69     4320.70    175.92 o
  -1   4   6     1989.45     2034.17     87.21 o
   0   4   6    10598.26    11464.68    445.81 o
   1   4   6      153.97      156.89     10.76 o
   2   4   6     9002.21     8841.27    338.64 o
   3   4   6       20.74       44.99     21.99 o
   4   4   6    12357.46    12917.17    405.85 o
   5   4   6     1284.49     1247.80     48.90 o
   7   4   6     1507.99     1610.14     97.91 o
   8   4   6     1064.87     1076.19     61.72 o
   9   4   6     1219.73     1208.82    106.98 o
  10   4   6      214.16      214.32     55.95 o
  11   4   6     1072.68     1011.40    107.33 o
  -9   5   6     1006.36     1050.11    104.87 o
  -8   5   6      409.42      427.22     63.34 o
  -7   5   6     3157.99     2769.80    187.75 o
  -6   5   6      207.29      224.61     33.82 o
  -5   5   6     1756.33     1782.72    163.99 o
  -4   5   6      151.90      163.98     40.65 o
  -3   5   6     3151.26     3095.20    133.01 o
  -2   5   6     4487.33     4765.38    194.45 o
  -1   5   6     7829.67     8289.50    326.53 o
   0   5   6     8431.39     8470.41    332.03 o
   1   5   6     5325.05     5412.06    174.39 o
   2   5   6    17306.79    17306.13    651.72 o
   3   5   6     2277.42     2209.51     96.32 o
   4   5   6     9130.63     9728.49    308.80 o
   5   5   6        0.76       14.10      9.49 o
   6   5   6     4546.40     4717.42    157.79 o
   7   5   6      343.04      353.66     66.16 o
   8   5   6     1594.31     1625.84    126.69 o
   9   5   6      564.65      677.08     83.76 o
  10   5   6      953.01      983.60    103.46 o
  11   5   6      683.95      742.54     95.72 o
  -9   6   6      606.24      521.54     76.37 o
  -8   6   6      774.01      899.84     91.85 o
  -7   6   6      844.71      852.45     61.23 o
  -6   6   6       12.21       -3.84     32.73 o
  -5   6   6     1628.23     1744.21     90.46 o
  -4   6   6       13.17       15.50     19.01 o
  -3   6   6     2877.62     2824.19    123.42 o
  -2   6   6       23.14       18.78     13.36 o
  -1   6   6    11268.71    11248.25    548.98 o
   0   6   6     3040.64     2929.07    121.55 o
   1   6   6    12988.26    13437.63    422.02 o
   2   6   6     6456.10     6690.85    214.14 o
   3   6   6     6244.61     6194.36    199.11 o
   4   6   6     7568.15     7884.76    252.72 o
   5   6   6      683.73      671.07     33.13 o
   6   6   6     3668.59     3774.42    159.33 o
   7   6   6       98.31      108.74     43.29 o
   8   6   6     4042.80     4313.76    269.21 o
   9   6   6       53.46       -1.76     42.58 o
  10   6   6     3557.92     3744.36    249.51 o
  11   6   6      518.05      620.78     94.31 o
  -8   7   6      512.01      484.94     66.86 o
  -7   7   6      880.31      858.24     62.64 o
  -6   7   6      738.56      692.94     53.79 o
  -5   7   6     1052.78     1138.37     68.94 o
  -4   7   6      561.27      605.78     51.56 o
  -3   7   6     5887.26     5987.67    246.34 o
  -2   7   6        1.61       -5.49     14.06 o
  -1   7   6    15945.36    16153.48    629.87 o
   0   7   6      998.65      906.71     46.87 o
   1   7   6    12733.40    12457.10    393.87 o
   2   7   6     1003.15      954.90     40.36 o
   3   7   6     3451.61     3422.14    115.31 o
   4   7   6     2805.97     2537.76    211.24 o
   5   7   6      265.83      253.93     27.92 o
   6   7   6     3461.64     3466.82    149.34 o
   7   7   6      375.39      494.44     71.09 o
   8   7   6     3981.59     4212.76    267.45 o
   9   7   6      254.46      382.53     72.14 o
  10   7   6     4201.06     4339.09    283.29 o
  -8   8   6      751.57      845.30     90.44 o
  -7   8   6       23.66       15.68     28.68 o
  -6   8   6     1143.86     1203.77     74.00 o
  -5   8   6     1226.89     1352.25    111.38 o
  -4   8   6     1967.32     1946.83     98.30 o
  -3   8   6     6608.04     6820.94    280.30 o
  -2   8   6      945.03      939.68    100.82 o
  -1   8   6     9717.28     8776.60    824.89 o
   0   8   6       60.27       38.81     15.20 o
   1   8   6     5440.10     5361.66    177.54 o
   2   8   6      412.62      400.50     31.68 o
   3   8   6     2254.00     2217.61     80.14 o
   4   8   6      580.09      629.22     72.14 o
   5   8   6     4096.22     4286.35    228.92 o
   6   8   6     2071.71     2336.71    169.27 o
   7   8   6     1777.94     1769.07    142.53 o
   8   8   6     3064.38     3211.92    219.59 o
   9   8   6      548.96      649.63     92.55 o
  10   8   6     1561.08     1688.13    151.32 o
  -8   9   6      641.32      680.95     84.81 o
  -7   9   6        4.63      -23.28     27.45 o
  -6   9   6     2751.85     2765.36    135.73 o
  -5   9   6      567.86      556.38     55.25 o
  -4   9   6     3678.61     3769.53    168.81 o
  -3   9   6     2099.73     2191.94    105.42 o
  -2   9   6     3583.50     3565.84    154.89 o
  -1   9   6     4104.53     4023.22    169.83 o
   0   9   6       30.15       74.76     38.89 o
   1   9   6     2986.99     3123.27    111.07 o
   2   9   6       64.77       44.85     15.94 o
   3   9   6     4946.15     5411.32    273.61 o
   4   9   6        8.43       39.30     18.70 o
   5   9   6     7725.21     8343.28    330.34 o
   6   9   6     2432.61     2389.14    172.09 o
   7   9   6     3601.86     3692.28    245.28 o
   8   9   6     1688.83     1719.80    143.93 o
   9   9   6      476.36      630.28     93.96 o
  10   9   6     1379.30     1462.20    144.28 o
  -7  10   6       98.36       66.76     32.67 o
  -6  10   6     2143.14     2173.65    115.02 o
  -5  10   6       99.65       94.18     29.30 o
  -4  10   6     2211.55     2213.01    115.25 o
  -3  10   6      688.06      753.37     52.96 o
  -2  10   6     2168.70     2207.96    105.44 o
  -1  10   6     1705.02     1725.59     85.61 o
   0  10   6     2466.55     2254.01    104.99 o
   1  10   6     3364.59     3558.37    125.42 o
   2  10   6      445.82      408.38     29.14 o
   3  10   6     8874.65     9531.58    423.18 o
   4  10   6       35.19       38.52     20.44 o
   5  10   6     9031.76     9425.30    529.28 o
   6  10   6      151.50      222.76     59.47 o
   7  10   6     2469.71     2568.62    187.57 o
   8  10   6      464.74      408.92     80.94 o
   9  10   6      758.76      834.74    107.33 o
  -7  11   6      298.31      281.88     61.58 o
  -6  11   6     1504.56     1430.50     87.17 o
  -5  11   6        2.05       10.02     40.82 o
  -4  11   6      931.30     1027.10     66.85 o
  -3  11   6       17.99        5.44     20.88 o
  -2  11   6     2000.64     2066.78    102.35 o
  -1  11   6      431.08      349.22    163.99 o
   0  11   6     5519.35     5465.26    229.62 o
   1  11   6     5473.56     5644.32    190.26 o
   2  11   6     4259.91     4428.17    148.34 o
   3  11   6     5799.29     5461.54    682.71 o
   4  11   6     1799.12     1765.92    145.87 o
   5  11   6     3677.92     3725.71    236.84 o
   6  11   6        4.34      -24.28     36.25 o
   7  11   6     1722.56     1654.35    146.04 o
   8  11   6       72.14       82.35     54.19 o
   9  11   6      458.91      531.74     96.78 o
  -6  12   6      731.49      762.36     62.64 o
  -5  12   6       96.49      158.34     34.71 o
  -4  12   6      926.10      890.57     64.33 o
  -3  12   6      104.43      137.33     30.86 o
  -2  12   6     2883.30     2876.13    137.21 o
  -1  12   6      255.44       81.59     94.66 o
   0  12   6     7724.09     7855.24    323.20 o
   1  12   6      304.88      327.17     29.38 o
   2  12   6     4716.89     4806.78    201.81 o
   3  12   6      871.27      689.70    142.70 o
   4  12   6     1012.04     1061.02     95.02 o
   5  12   6     1770.99     1569.89    124.58 o
   6  12   6      160.84      228.74     56.31 o
   7  12   6     1527.60     1671.59    148.16 o
   8  12   6       14.89       32.73     56.31 o
  -6  13   6       71.54       27.80     40.82 o
  -5  13   6      445.80      440.40     50.47 o
  -4  13   6      962.99      882.30     66.49 o
  -3  13   6      378.53      434.12     68.27 o
  -2  13   6     3017.02     2852.45    233.49 o
  -1  13   6      423.42      295.59    191.09 o
   0  13   6     3662.64     3839.03    245.28 o
   1  13   6      242.54      222.70     50.33 o
   2  13   6     2915.78     3119.48    141.21 o
   3  13   6      464.79      489.86     63.34 o
   4  13   6     1258.30     1170.11    102.05 o
   5  13   6      429.25      420.18     65.10 o
   6  13   6      807.56      756.26     88.33 o
   7  13   6     1752.96     1892.24    157.66 o
  -5  14   6     1123.17     1201.24    128.10 o
  -4  14   6      465.18      422.11     86.04 o
  -3  14   6     1297.64     1178.04     78.65 o
  -2  14   6     1825.39     1907.60    105.13 o
  -1  14   6      325.94      268.86     58.42 o
   0  14   6     3906.13     3967.83    256.55 o
   1  14   6       13.32       32.38     39.41 o
   2  14   6     2072.53     2207.70    188.98 o
   3  14   6       30.47       39.77     35.19 o
   4  14   6     1256.56     1219.03    102.76 o
   5  14   6      499.10      560.25     76.37 o
   6  14   6     1769.25     1764.49    143.23 o
  -4  15   6      267.20      221.18     43.17 o
  -3  15   6     1505.01     1473.73    106.45 o
  -2  15   6     1187.06     1264.07    118.59 o
  -1  15   6     1348.01     1255.98    116.48 o
   0  15   6      585.99      597.55     80.24 o
   1  15   6      437.62      436.37     68.27 o
   2  15   6     1346.41     1355.57    110.50 o
   3  15   6       29.76      105.22     40.82 o
   4  15   6     2720.99     2698.83    184.40 o
   5  15   6       16.05       17.24     40.47 o
  -2  16   6        9.25        8.80     42.58 o
  -1  16   6      580.15      579.60     80.94 o
   0  16   6      450.50      499.37     72.85 o
   1  16   6      781.04      806.59     88.68 o
   2  16   6     1717.00     1671.24    129.15 o
   3  16   6      845.23      987.12     95.02 o
   1 -14   7        0.51      -19.00     49.97 o
   2 -14   7     1567.58     1758.86    154.49 o
  -2 -13   7      329.98      391.68     91.50 o
  -1 -13   7      604.94      722.83    109.45 o
   0 -13   7     1416.08     1477.69    144.28 o
   1 -13   7      354.38      346.28     72.49 o
   2 -13   7     2366.01     2410.61    185.11 o
   3 -13   7       23.59       30.62     44.69 o
   4 -13   7     1234.92     1361.20    130.21 o
   5 -13   7       36.51       72.49     53.14 o
  -3 -12   7     1142.19     1101.84    130.91 o
  -2 -12   7      562.53      561.65     94.66 o
  -1 -12   7     1709.06     1577.63    147.80 o
   0 -12   7     1783.74     1712.06    150.97 o
   1 -12   7      724.74      623.59     90.44 o
   2 -12   7     1549.09     1556.55     95.55 o
   3 -12   7      103.74       94.66     43.64 o
   4 -12   7      852.68      879.43     98.89 o
   5 -12   7        9.78       19.71     40.12 o
   6 -12   7      620.75      629.22     92.20 o
  -4 -11   7        4.23       13.02     58.42 o
  -3 -11   7     2310.64     2243.45    190.03 o
  -2 -11   7      314.88      305.11     72.85 o
  -1 -11   7     2467.61     2340.23    188.27 o
   0 -11   7      778.69      769.64     97.48 o
   1 -11   7      756.25      752.18     61.52 o
   2 -11   7      722.05      750.25     79.71 o
   3 -11   7      165.89      185.11     50.68 o
   4 -11   7      766.44      736.20     89.03 o
   5 -11   7      148.97      138.65     52.08 o
   6 -11   7     1640.88     1707.13    147.10 o
   7 -11   7       18.80       56.66     52.79 o
  -5 -10   7     1274.76     1149.70    125.28 o
  -4 -10   7      461.36      594.38     89.39 o
  -3 -10   7     2663.76     2491.20    194.61 o
  -2 -10   7       13.10       25.69     43.64 o
  -1 -10   7     2606.40     2420.81    188.27 o
   0 -10   7      101.48      197.07     57.71 o
   1 -10   7     1467.88     1580.03     92.98 o
   2 -10   7      642.09      623.54     55.04 o
   3 -10   7     1173.93     1230.99    114.02 o
   4 -10   7     1548.34     1682.50    141.12 o
   5 -10   7     1044.12     1106.77    110.50 o
   6 -10   7     2712.98     2860.00    210.80 o
   7 -10   7      287.96      295.26     71.09 o
   8 -10   7     1656.35     1526.60    143.93 o
  -6  -9   7     1047.61     1134.57    120.71 o
  -5  -9   7      848.33      833.33    100.65 o
  -4  -9   7      739.88      654.56     85.16 o
  -3  -9   7     1637.27     1562.14    133.02 o
  -2  -9   7      209.41      187.22     56.31 o
  -1  -9   7     1365.10     1202.49    112.96 o
   0  -9   7       68.63       57.63     34.14 o
   1  -9   7     2384.80     2523.26    125.42 o
   2  -9   7      120.92       98.55     33.08 o
   3  -9   7     3430.78     4238.45    280.12 o
   4  -9   7     1412.50     1494.93    129.50 o
   5  -9   7     1817.18     1787.02    146.04 o
   6  -9   7     1122.41     1090.23    110.15 o
   7  -9   7      707.01      689.40     93.96 o
   8  -9   7      995.46      971.99    111.56 o
   9  -9   7       19.56        7.95     32.67 o
  -6  -8   7     1755.10     1692.70    141.47 o
  -5  -8   7      704.54      608.46     81.29 o
  -4  -8   7     1132.93     1091.99    103.81 o
  -3  -8   7      762.63      569.75     75.31 o
  -2  -8   7      598.07      529.63     72.85 o
  -1  -8   7     1035.80     1009.99     98.54 o
   0  -8   7      885.30      925.62     61.08 o
   1  -8   7     3149.81     3444.90    156.74 o
   2  -8   7      330.44      367.61     42.57 o
   3  -8   7     4154.35     4815.23    309.68 o
   4  -8   7        4.62        1.76     32.38 o
   5  -8   7     3569.80     3545.88    240.71 o
   6  -8   7      415.66      413.15     70.38 o
   7  -8   7      896.53      910.75    100.65 o
   8  -8   7      638.12      666.88     86.57 o
   9  -8   7      188.68      222.36     50.50 o
  -7  -7   7        1.35       44.69     44.34 o
  -6  -7   7     1629.40     1514.28    130.21 o
  -5  -7   7        1.76      -16.19     31.67 o
  -4  -7   7     1627.88     1601.21    128.80 o
  -3  -7   7      611.60      543.35     68.62 o
  -2  -7   7     1428.00     1353.81    110.85 o
  -1  -7   7     2660.12     2610.39    147.10 o
   0  -7   7     1084.40     1030.57     82.17 o
   1  -7   7     6345.80     6387.34    266.73 o
   2  -7   7     1673.66     1615.96    141.51 o
   3  -7   7     6848.72     7386.28    585.23 o
   4  -7   7      233.65      266.40     56.31 o
   5  -7   7     3014.98     3148.57    217.13 o
   6  -7   7       92.08       86.57     45.04 o
   7  -7   7     1255.55     1069.82    103.81 o
   8  -7   7      273.53      292.09     58.77 o
   9  -7   7      779.28      897.65     66.52 o
  10  -7   7      478.44      395.55     73.90 o
  -7  -6   7      183.02      175.25     56.66 o
  -6  -6   7      504.39      521.18     69.68 o
  -5  -6   7      132.97       94.31     42.23 o
  -4  -6   7     1644.25     1558.63    120.00 o
  -3  -6   7      149.94      111.56     39.77 o
  -2  -6   7     3613.18     3541.66    227.34 o
  -1  -6   7     1794.34     1827.95     87.57 o
   0  -6   7     5112.86     5282.42    218.71 o
   1  -6   7     5474.85     5199.57    849.87 o
   2  -6   7     2326.25     2123.44    102.98 o
   3  -6   7     5440.35     5129.42    293.85 o
   4  -6   7       24.09       43.64     36.60 o
   5  -6   7     1193.61     1226.42    109.80 o
   6  -6   7       16.14        6.33     32.38 o
   7  -6   7     2462.35     2274.77    163.99 o
   8  -6   7       84.65      132.32     45.04 o
   9  -6   7     2500.23     2607.67    126.76 o
  10  -6   7      165.66      173.85     54.55 o
  -8  -5   7      234.91      210.44     60.88 o
  -7  -5   7      264.27      269.57     60.53 o
  -6  -5   7      834.28      819.61     83.76 o
  -5  -5   7      385.37      303.00     53.49 o
  -4  -5   7     3151.91     2693.19    178.42 o
  -3  -5   7      368.93      386.40     53.49 o
  -2  -5   7     8952.13     8819.70    349.31 o
  -1  -5   7       54.38       29.77     16.40 o
   0  -5   7     9456.33     9529.98    378.94 o
   1  -5   7      655.94      639.45     43.44 o
   2  -5   7     2038.35     1961.36     93.53 o
   3  -5   7     1850.44     2103.43    102.23 o
   4  -5   7      361.25      396.69     50.50 o
   5  -5   7     1878.81     1650.47    129.86 o
   6  -5   7      129.47      146.04     40.82 o
   7  -5   7     2763.32     2661.52    180.88 o
   8  -5   7      144.30      197.07     46.45 o
   9  -5   7     3289.06     3397.78    172.61 o
  10  -5   7       45.52       79.07     32.55 o
  -8  -4   7      150.07      122.82     50.32 o
  -7  -4   7      663.13      770.69     86.22 o
  -6  -4   7      477.94      516.96     67.57 o
  -5  -4   7     1929.55     1842.97    135.84 o
  -4  -4   7     4362.86     4163.84    258.30 o
  -3  -4   7     1798.10     1620.21    116.13 o
  -2  -4   7     7124.51     6612.18    398.01 o
  -1  -4   7      219.23      164.38     20.63 o
   0  -4   7     5193.21     4875.01    198.96 o
   1  -4   7      382.09      404.90     30.56 o
   2  -4   7     6070.25     6238.77    209.74 o
   3  -4   7      965.70     1038.40     60.31 o
   4  -4   7     2598.65     2662.26    122.49 o
   5  -4   7     1676.93     1699.19     87.64 o
   6  -4   7     2261.14     2139.99    102.63 o
   7  -4   7     2200.89     2294.78    110.24 o
   8  -4   7      867.84      816.06     90.79 o
   9  -4   7     2631.47     2589.23    125.29 o
  10  -4   7       31.61      -13.15     43.64 o
  11  -4   7      615.52      584.61     54.64 o
  -8  -3   7       14.16       78.83     48.21 o
  -7  -3   7     1552.87     1522.38    124.23 o
  -6  -3   7       69.02       50.68     37.65 o
  -5  -3   7     3395.06     3285.11    211.50 o
  -4  -3   7     2173.42     2126.26    146.04 o
  -3  -3   7     2279.03     2303.48    179.48 o
  -2  -3   7     3294.98     3067.52    373.56 o
  -1  -3   7      225.18      197.71     27.45 o
   0  -3   7     4071.54     4068.14    166.54 o
   1  -3   7      389.77      367.79     28.33 o
   2  -3   7     8899.17     9521.91    378.15 o
   3  -3   7        3.39       21.69     15.81 o
   4  -3   7     9804.55    10032.26    318.41 o
   5  -3   7     1118.68     1165.80     71.02 o
   6  -3   7     7372.64     7487.26    304.85 o
   7  -3   7     2638.60     2325.05    283.29 o
   8  -3   7     1950.45     1850.24     73.73 o
   9  -3   7     1857.08     1817.20     94.18 o
  10  -3   7      146.97      155.78     31.72 o
  11  -3   7      391.06      442.46     47.23 o
  -8  -2   7       99.78      162.23     53.84 o
  -7  -2   7     2524.64     2621.05    183.70 o
  -6  -2   7       13.36       15.84     32.38 o
  -5  -2   7     2816.37     2800.18    184.75 o
  -4  -2   7      799.37      753.14     46.39 o
  -3  -2   7     2245.88     2236.25    252.67 o
  -2  -2   7     3430.26     3271.00    136.28 o
  -1  -2   7      727.07      715.05     38.91 o
   0  -2   7     3098.01     2783.29    116.24 o
   1  -2   7      536.13      433.75     28.47 o
   2  -2   7     6183.13     5916.17    237.49 o
   3  -2   7     1104.48     1067.69     55.81 o
   4  -2   7    14735.25    14501.69    454.63 o
   5  -2   7      505.46      505.82     28.59 o
   6  -2   7     4680.75     4905.79    163.89 o
   7  -2   7      455.99      494.66     39.04 o
   8  -2   7     1755.86     1688.96     80.01 o
   9  -2   7      808.56      825.69     54.87 o
  10  -2   7      717.51      704.52     51.75 o
  11  -2   7      809.53      737.61     78.12 o
  -9  -1   7      826.25      717.20     91.50 o
  -8  -1   7      250.17      211.85     55.25 o
  -7  -1   7     1946.17     1880.27    142.53 o
  -6  -1   7       65.67       42.23     35.90 o
  -5  -1   7     2022.50     2492.60    168.92 o
  -4  -1   7        1.68        5.88     17.58 o
  -3  -1   7     2758.88     2649.43    113.90 o
  -2  -1   7      860.21      785.30     42.49 o
  -1  -1   7     3604.79     3568.76    146.69 o
   0  -1   7     2654.19     2459.15    103.46 o
   1  -1   7     8430.29     8343.52    455.38 o
   2  -1   7    12009.69    12620.59    491.84 o
   3  -1   7     2623.38     2500.03     84.69 o
   4  -1   7     5840.59     5633.64    182.96 o
   5  -1   7       50.77       63.89     22.27 o
   6  -1   7     1171.02     1130.70     54.25 o
   7  -1   7       36.09       52.49     16.51 o
   8  -1   7     1300.22     1263.07     68.42 o
   9  -1   7      276.14      306.70     30.15 o
  10  -1   7     1790.15     1746.18     90.45 o
  -9   0   7      405.71      485.99     78.83 o
  -8   0   7      635.39      763.65     86.57 o
  -7   0   7     1063.17     1055.39     98.89 o
  -6   0   7      463.90      456.08     61.23 o
  -5   0   7     1453.65     1564.02     79.76 o
  -4   0   7     1921.42     1953.56     91.95 o
  -3   0   7     3111.70     3244.31    137.53 o
  -2   0   7       65.46       60.54     18.30 o
  -1   0   7    18522.87    19199.97    743.36 o
   1   0   7    22238.54    22942.76    884.72 o
   2   0   7     5400.29     5410.82    214.84 o
   3   0   7     5940.74     5971.08    190.21 o
   4   0   7     3440.97     3365.61    113.60 o
   5   0   7       98.81       78.87     14.79 o
   6   0   7     1724.36     1604.69     64.69 o
   7   0   7       74.79       82.86     16.94 o
   8   0   7     2703.16     2634.82     97.37 o
   9   0   7       42.93       36.73     20.54 o
  10   0   7     2626.55     2707.10    126.97 o
  11   0   7      183.23      143.23     55.25 o
  -9   1   7       86.69       71.44     53.14 o
  -8   1   7      559.40      687.99     81.64 o
  -7   1   7      132.07      120.35     43.64 o
  -6   1   7      483.99      579.25     68.27 o
  -5   1   7     1122.80     1148.00    111.91 o
  -4   1   7     1243.31     1295.80     67.82 o
  -3   1   7     9441.90     9869.41    390.19 o
  -2   1   7     1678.85     1835.15     82.06 o
  -1   1   7    14975.09    15639.17    607.24 o
   0   1   7        3.92       20.33     10.56 o
   1   1   7     8647.90     8809.37    344.31 o
   2   1   7      317.62      261.90     14.96 o
   3   1   7     5031.80     5072.25    162.61 o
   4   1   7     2551.18     2385.71     83.76 o
   5   1   7     1824.46     1815.46     67.86 o
   6   1   7     2970.43     2824.68     99.70 o
   7   1   7     1306.64     1231.14     53.22 o
   8   1   7     4915.93     4790.66    163.13 o
   9   1   7      305.68      331.76     36.17 o
  10   1   7     3329.42     3078.82    139.79 o
  11   1   7       10.76        9.15     45.04 o
  -9   2   7        8.06       32.73     49.62 o
  -8   2   7      450.39      596.14     76.37 o
  -7   2   7        5.87        2.82     34.49 o
  -6   2   7     1352.64     1391.61    150.97 o
  -5   2   7     1576.02     1606.10     82.34 o
  -4   2   7     3562.60     3500.26    150.25 o
  -3   2   7     5010.46     4911.01    201.09 o
  -2   2   7     2320.74     2378.17    102.63 o
  -1   2   7     3748.97     3648.99    208.68 o
   0   2   7      189.31      187.80     16.53 o
   1   2   7     5516.90     5750.73    226.93 o
   2   2   7      267.43      277.42     48.80 o
   3   2   7     5187.86     5454.48    174.31 o
   4   2   7      781.38      756.24     34.41 o
   5   2   7    10129.35     9905.01    414.14 o
   6   2   7     2185.11     2172.99     80.11 o
   7   2   7     6624.30     6302.01    319.77 o
   8   2   7     3247.20     3375.30    147.78 o
   9   2   7     1562.09     1656.15     86.39 o
  10   2   7     2472.27     2350.08    168.92 o
  11   2   7       22.86       78.48     50.68 o
  -9   3   7       69.89      104.87     48.92 o
  -8   3   7     1023.33     1246.13    113.67 o
  -7   3   7        2.27       28.86     37.30 o
  -6   3   7     3776.39     4085.38    182.03 o
  -5   3   7       94.11       64.26     24.43 o
  -4   3   7     2920.50     2797.33    124.29 o
  -3   3   7     2550.43     2600.60    113.46 o
  -2   3   7     3756.26     3897.23    160.49 o
  -1   3   7     4483.07     4718.88    190.10 o
   0   3   7     1870.51     2033.71     86.09 o
   1   3   7     5770.29     5942.54    234.16 o
   2   3   7      741.03      756.16     40.81 o
   3   3   7    10764.57    10879.48    414.51 o
   4   3   7      170.71      165.03     22.14 o
   5   3   7     9317.16     9210.23    293.90 o
   6   3   7     1237.68     1182.52     49.69 o
   7   3   7     5110.84     5148.84    211.50 o
   8   3   7     1114.18     1105.20     64.24 o
   9   3   7     1175.55     1387.95    119.30 o
  10   3   7      882.40      969.52    102.76 o
  11   3   7      240.71      259.36     69.33 o
  -9   4   7      366.92      516.96     79.88 o
  -8   4   7      761.87      799.55     88.68 o
  -7   4   7      188.17      200.13     64.22 o
  -6   4   7     2718.08     2579.09    126.17 o
  -5   4   7       92.47      142.81     51.38 o
  -4   4   7     5244.60     5018.91    209.13 o
  -3   4   7      235.74      236.85     25.25 o
  -2   4   7     4753.43     5033.09    204.65 o
  -1   4   7      775.90      792.35     41.34 o
   0   4   7     4940.56     4973.90    198.95 o
   1   4   7     3107.85     3061.63    123.77 o
   2   4   7     4279.39     4464.82    246.16 o
   3   4   7     9880.02     9723.15    373.10 o
   4   4   7     1105.54     1109.32     58.17 o
   5   4   7     8486.95     8568.28    335.91 o
   6   4   7       70.52       39.51     20.64 o
   7   4   7     3034.92     2980.52    543.71 o
   8   4   7      212.19      253.61     65.63 o
   9   4   7      806.07      911.46     97.83 o
  10   4   7      326.17      282.59     67.92 o
  11   4   7      570.48      521.89     86.92 o
  -8   5   7      789.25      819.61     88.33 o
  -7   5   7      642.13      686.92     57.12 o
  -6   5   7     2575.04     2584.84    144.81 o
  -5   5   7      720.89      701.63     49.60 o
  -4   5   7     2897.41     2870.89    128.40 o
  -3   5   7       73.43       85.30     19.27 o
  -2   5   7     3057.95     2534.54    273.79 o
  -1   5   7      209.27      216.36     20.12 o
   0   5   7     6817.32     6842.91    270.47 o
   1   5   7     3193.85     2986.09    121.87 o
   2   5   7     5768.45     6065.98    245.81 o
   3   5   7     6475.53     6242.09    430.57 o
   4   5   7     5079.90     5080.13    205.02 o
   5   5   7     5556.04     5862.30    236.75 o
   6   5   7      487.59      502.91     40.14 o
   7   5   7     2590.46     2827.19    127.46 o
   8   5   7       76.92       84.81     47.51 o
   9   5   7     1523.84     1437.92    124.23 o
  10   5   7      178.75      217.83     65.46 o
  11   5   7     1278.09     1450.59    139.01 o
  -8   6   7      368.01      329.63     44.77 o
  -7   6   7      812.04      804.98     61.28 o
  -6   6   7      294.90      358.38     41.13 o
  -5   6   7      260.69      267.15     33.89 o
  -4   6   7     1583.10     1585.23    128.62 o
  -3   6   7      388.68      366.16     32.22 o
  -2   6   7     4897.89     4365.84    256.19 o
  -1   6   7       70.06       51.86     14.04 o
   0   6   7    15641.64    15903.46    617.85 o
   1   6   7      868.17      880.82     37.41 o
   2   6   7    12352.61    12582.09    480.97 o
   3   6   7     2942.09     2883.55    124.12 o
   4   6   7     3299.87     3438.94    145.64 o
   5   6   7     2260.96     2316.28    120.53 o
   6   6   7      890.17      661.02    181.06 o
   7   6   7     3229.43     3397.14    167.33 o
   8   6   7       43.57       50.32     46.10 o
   9   6   7     2714.32     2724.52    196.72 o
  10   6   7       58.89       86.92     58.42 o
  11   6   7     1852.52     1888.02    163.64 o
  -8   7   7       33.75       15.74     56.66 o
  -7   7   7      243.96      196.35     39.41 o
  -6   7   7      344.46      299.08     38.22 o
  -5   7   7      991.53     1054.36     78.65 o
  -4   7   7     1247.08     1269.49     70.01 o
  -3   7   7     1901.64     1862.10     89.08 o
  -2   7   7     4720.84     4683.97    274.49 o
  -1   7   7     2459.32     2123.72    194.08 o
   0   7   7    12788.48    12554.63    491.00 o
   1   7   7      137.50      149.77     19.46 o
   2   7   7    11068.90    10732.42    413.93 o
   3   7   7      467.12      459.58     35.88 o
   4   7   7     2966.45     2874.53    141.82 o
   5   7   7     2018.48     1752.55    332.21 o
   6   7   7     2471.56     2459.56    161.18 o
   7   7   7     2728.83     2770.62    194.61 o
   8   7   7     2058.25     2041.80    160.82 o
   9   7   7     2794.30     3227.40    225.58 o
  10   7   7      497.53      585.23     91.50 o
  -8   8   7        1.49        8.45     40.12 o
  -7   8   7      772.79      822.10     63.83 o
  -6   8   7       24.55       17.94     25.00 o
  -5   8   7     2654.56     2742.86    275.02 o
  -4   8   7     1398.94     1361.11    145.16 o
  -3   8   7     3859.18     3858.72    219.07 o
  -1   8   7     3003.36     2841.15    123.26 o
   0   8   7     1379.65     1355.54     65.77 o
   1   8   7      444.15      397.01     35.74 o
   2   8   7     2561.97     2459.02    110.75 o
   3   8   7      155.71      134.51     34.66 o
   4   8   7     3578.11     3668.52    156.19 o
   5   8   7      159.65       85.15     19.26 o
   6   8   7     5953.04     6325.91    258.74 o
   7   8   7      643.47      654.56     88.33 o
   8   8   7     3956.69     4228.95    276.96 o
   9   8   7     1993.08     2201.57    177.01 o
  10   8   7      483.93      484.23     89.03 o
  -7   9   7      649.87      635.04     57.57 o
  -6   9   7       25.02       48.05     25.58 o
  -5   9   7     3795.72     4082.95    185.26 o
  -4   9   7      223.99      252.56     35.24 o
  -3   9   7     4917.79     5270.39    223.44 o
  -2   9   7      767.68      734.80     72.49 o
  -1   9   7     2788.56     2696.04    124.93 o
   0   9   7      242.76      240.67     25.37 o
   1   9   7      882.44      869.59     42.01 o
   2   9   7     2336.46     2295.65    182.82 o
   3   9   7      583.95      570.45     42.19 o
   4   9   7     4396.10     4467.40    186.25 o
   5   9   7      428.24      441.19     38.07 o
   6   9   7     6244.34     6794.75    402.24 o
   7   9   7      112.16      122.47     58.42 o
   8   9   7     2923.89     3007.45    218.54 o
   9   9   7      516.70      551.80     94.31 o
  10   9   7      393.04      548.63     98.89 o
  -7  10   7      705.88      723.28     61.98 o
  -6  10   7      360.62      381.95     46.37 o
  -5  10   7     2522.81     2419.82    121.86 o
  -4  10   7       21.56       21.61     50.68 o
  -3  10   7     3175.06     3173.17    145.00 o
  -2  10   7      503.85      373.38     54.55 o
  -1  10   7     2592.93     2588.57    138.65 o
   0  10   7      942.49      919.92     59.47 o
   1  10   7     4765.75     4855.99    202.30 o
   2  10   7     2092.07     2161.49    103.45 o
   3  10   7     2807.15     2820.10    126.92 o
   4  10   7     7513.31     7223.69    643.12 o
   5  10   7      570.26      598.18     44.84 o
   6  10   7     5452.26     5318.47    324.46 o
   7  10   7       68.43       62.29     48.21 o
   8  10   7     1899.72     2087.20    171.03 o
   9  10   7       38.46       20.76     49.62 o
  -7  11   7      495.15      491.12     54.28 o
  -6  11   7      386.13      391.47     47.72 o
  -5  11   7     1109.62     1071.51     72.25 o
  -4  11   7       99.57       46.27     37.30 o
  -3  11   7     1271.24     1358.96    107.86 o
  -2  11   7       28.43       -1.87     26.22 o
  -1  11   7     1707.10     1672.55     85.26 o
   0  11   7       13.61       33.43     30.26 o
   1  11   7     5028.24     4959.08    207.53 o
   2  11   7     1993.89     2011.44    258.48 o
   3  11   7     4791.43     5082.41    210.88 o
   4  11   7     3840.83     3550.46    224.87 o
   5  11   7     1825.75     1840.86    140.77 o
   6  11   7     2223.12     2414.83    175.96 o
   7  11   7      282.53      285.75     66.16 o
   8  11   7     1597.79     1598.04    149.56 o
   9  11   7        0.94      110.85     59.12 o
  -6  12   7      285.47      307.96     44.89 o
  -5  12   7      333.15      354.73     44.92 o
  -4  12   7      496.35      509.69     64.75 o
  -3  12   7      801.40      772.61     58.52 o
  -2  12   7      961.48      720.37    290.68 o
  -1  12   7     2311.16     2381.75    168.21 o
   0  12   7      205.67      212.20     49.62 o
   1  12   7     7195.85     7700.22    441.65 o
   2  12   7        7.44       28.74     22.38 o
   3  12   7     4701.13     4828.77    203.16 o
   4  12   7      250.15      239.92     32.47 o
   5  12   7     1088.20      938.20     93.96 o
   6  12   7      764.56      837.20     92.91 o
   7  12   7      375.11      352.62     73.90 o
   8  12   7     1323.45     1465.72    143.23 o
  -5  13   7       19.03       37.73     29.61 o
  -4  13   7      971.18      963.97     69.87 o
  -3  13   7     1112.88     1050.78     94.66 o
  -2  13   7     1352.26     1227.12    114.37 o
  -1  13   7     3359.39     3007.10    204.11 o
   0  13   7     1654.81     1492.82    122.47 o
   1  13   7     2474.68     2719.94    184.05 o
   2  13   7      230.98      187.53     32.75 o
   3  13   7     2044.82     2139.57    140.94 o
   4  13   7      138.26      112.96     42.93 o
   5  13   7      928.44      854.45     91.50 o
   6  13   7      259.37      179.83     55.60 o
   7  13   7     1560.05     1440.38    133.73 o
  -4  14   7     2054.21     2026.46    113.77 o
  -3  14   7      335.85      293.50     70.73 o
  -2  14   7     2107.43     2242.75    174.20 o
  -1  14   7      629.94      735.50     89.39 o
   0  14   7      649.78      621.48     80.59 o
   1  14   7     1188.57     1325.31    115.08 o
   2  14   7      110.91      131.25     30.36 o
   3  14   7     1304.62     1254.92    105.93 o
   4  14   7       36.67      142.53     45.04 o
   5  14   7     2013.44     1969.31    150.62 o
   6  14   7        2.96       -8.09     39.77 o
  -3  15   7       28.24       62.29     49.97 o
  -2  15   7     1407.36     1601.91    141.82 o
  -1  15   7      535.41      443.76     75.31 o
   0  15   7      916.44      924.13    100.65 o
   1  15   7      385.86      468.05     72.85 o
   2  15   7      761.77      754.40     59.06 o
   3  15   7     1460.80     1438.62    118.59 o
   4  15   7      554.32      545.82     74.96 o
   5  15   7     2704.50     2632.31    186.16 o
  -1  16   7       16.15       16.19     45.75 o
   0  16   7      877.87      938.55    103.11 o
   1  16   7      105.21       13.02     45.04 o
   2  16   7     1497.47     1420.68    117.54 o
   3  16   7     1173.34     1151.46    106.28 o
   0 -13   8     1223.98     1592.41    154.49 o
   1 -13   8      913.58      976.56    114.02 o
   2 -13   8      456.76      425.46     83.40 o
   3 -13   8     1587.01     1653.36    212.38 o
   4 -13   8      103.50      153.82     43.41 o
  -2 -12   8     1766.59     1775.05    171.38 o
  -1 -12   8       85.64       -4.93     52.79 o
   0 -12   8     2118.53     2309.26    189.68 o
   1 -12   8      850.08      827.35    105.57 o
   2 -12   8     1399.30     1434.35     91.73 o
   3 -12   8      635.23      720.21     65.93 o
   4 -12   8      216.34      270.86     46.14 o
   5 -12   8      297.85      337.84     71.79 o
   6 -12   8       59.60      148.16     59.83 o
  -3 -11   8      278.33      198.13     74.25 o
  -2 -11   8     2167.63     2081.22    183.00 o
  -1 -11   8        4.98      -71.79     47.86 o
   0 -11   8     2534.20     2625.63    204.46 o
   1 -11   8       82.90      130.91     54.90 o
   2 -11   8      575.12      622.84     59.50 o
   3 -11   8      327.77      408.14     56.31 o
   4 -11   8      305.10      329.66    128.45 o
   5 -11   8      754.20      843.18     98.89 o
   6 -11   8      413.89      386.40     72.14 o
   7 -11   8     1361.37     1443.55    140.06 o
  -4 -10   8      727.56      727.76    103.46 o
  -3 -10   8      578.00      550.04     90.44 o
  -2 -10   8     2017.92     1862.33    162.94 o
  -1 -10   8      155.34      169.27     57.01 o
   0 -10   8     1282.52     1155.33    117.54 o
   1 -10   8       44.48       54.83     30.96 o
   2 -10   8     1109.63     1136.46     76.77 o
   3 -10   8      164.04      190.02     32.04 o
   4 -10   8     1866.08     1800.03    175.60 o
   5 -10   8      585.71      648.22     85.16 o
   6 -10   8     1915.37     2027.02    166.10 o
   7 -10   8     1190.51     1183.49    123.17 o
   8 -10   8      505.82      495.14     90.44 o
  -5  -9   8     1348.97     1274.63    124.58 o
  -4  -9   8      568.49      630.28     91.50 o
  -3  -9   8     1540.29     1479.09    135.49 o
  -2  -9   8      927.36      747.11     94.31 o
  -1  -9   8      403.89      389.92     70.38 o
   0  -9   8     1563.12     1201.79    116.48 o
   1  -9   8      305.40      275.16     40.37 o
   2  -9   8     3013.76     3115.14    149.91 o
   3  -9   8        0.52       23.90     46.28 o
   4  -9   8     4177.58     4134.33    244.23 o
   5  -9   8      169.67      165.40     53.14 o
   6  -9   8     2763.84     2800.53    205.87 o
   7  -9   8      436.80      420.89     76.01 o
   8  -9   8      786.92      615.14     93.96 o
  -6  -8   8       13.36       -8.09     49.97 o
  -5  -8   8     1717.55     1420.68    126.34 o
  -4  -8   8       18.06       14.78     43.29 o
  -3  -8   8     1030.49     1048.35    102.05 o
  -2  -8   8       95.73       86.57     48.92 o
  -1  -8   8     1519.66     1373.17    118.95 o
   0  -8   8      935.50      979.80     63.28 o
   1  -8   8     1986.87     2024.44    342.76 o
   2  -8   8     3854.59     4144.82    186.13 o
   3  -8   8     1175.16     1289.98     91.50 o
   4  -8   8     3711.91     3964.13    235.78 o
   5  -8   8        2.60        4.59     29.98 o
   6  -8   8     1879.18     1692.35    142.53 o
   7  -8   8       67.19       88.33     51.03 o
   8  -8   8      602.93      497.96     84.46 o
   9  -8   8      428.16      446.58     80.94 o
  -6  -7   8       50.56       91.15     47.86 o
  -5  -7   8      692.39      757.32     87.63 o
  -4  -7   8       18.53       24.63     40.47 o
  -3  -7   8     1166.97     1082.13    100.65 o
  -2  -7   8       11.08       51.73     41.17 o
  -1  -7   8     3009.68     3216.49    215.72 o
   0  -7   8      684.14      741.47     75.31 o
   1  -7   8     3542.22     3445.41    267.63 o
   2  -7   8     2743.77     2704.23    129.77 o
   3  -7   8     2899.34     2913.21    179.30 o
   4  -7   8     4449.04     4819.09    212.25 o
   5  -7   8      675.10      688.52     55.47 o
   6  -7   8     2250.78     2208.25    214.84 o
   7  -7   8       46.54       54.90     42.23 o
   8  -7   8     1205.52     1207.77    117.19 o
   9  -7   8        7.35       17.19     32.72 o
  -7  -6   8      211.81      218.19     59.83 o
  -6  -6   8      207.10      210.09     56.66 o
  -5  -6   8      782.04      686.58     79.88 o
  -4  -6   8      250.32      173.14     46.10 o
  -3  -6   8     2935.27     2811.79    189.68 o
  -2  -6   8       41.15       42.23     31.32 o
  -1  -6   8     4669.29     4813.82    201.23 o
   0  -6   8      754.64      813.33     53.81 o
   1  -6   8     4484.19     4354.94    187.49 o
   2  -6   8     1619.68     1595.76    156.07 o
   3  -6   8     3232.21     3270.14    150.44 o
   4  -6   8     1720.14     1855.74     97.56 o
   5  -6   8      699.65      720.82     56.18 o
   6  -6   8     1987.85     1986.96    105.03 o
   7  -6   8      385.92      373.77     44.64 o
   8  -6   8     1450.47     1421.37     85.95 o
   9  -6   8       63.04       84.55     29.72 o
  10  -6   8     1686.77     1578.98     97.42 o
  -7  -5   8       50.07      -53.49     40.82 o
  -6  -5   8      643.47      565.53     74.61 o
  -5  -5   8      585.21      605.64     70.73 o
  -4  -5   8     1036.58      955.80     88.33 o
  -3  -5   8     2541.24     2379.29    163.64 o
  -2  -5   8     1243.38     1246.34     65.07 o
  -1  -5   8     9682.18     9932.08    395.18 o
   0  -5   8      180.68      156.27     24.61 o
   1  -5   8     5527.85     5484.63    227.73 o
   2  -5   8       24.68       15.75     21.56 o
   3  -5   8      970.88      906.07    129.50 o
   4  -5   8      850.41      921.09     60.51 o
   5  -5   8     2013.27     1894.60     98.13 o
   6  -5   8     1640.51     1502.90     85.76 o
   7  -5   8     1217.39     1184.33     74.14 o
   8  -5   8     2956.25     2680.61    130.48 o
   9  -5   8      766.77      828.70    101.35 o
  10  -5   8     1780.51     1777.79    102.01 o
  -7  -4   8       24.25       48.21     44.34 o
  -6  -4   8     1073.71     1066.30    100.65 o
  -5  -4   8      246.38      244.23     50.68 o
  -4  -4   8     2939.58     2808.97    186.16 o
  -3  -4   8     1671.17     1622.32    119.30 o
  -2  -4   8     7039.25     7006.20    281.12 o
  -1  -4   8     3429.25     3202.84    208.33 o
   0  -4   8     1150.79     1103.75     79.00 o
   1  -4   8     4296.11     4356.44    181.74 o
   2  -4   8       23.21       33.76     20.08 o
   3  -4   8     4787.69     4727.04    200.19 o
   4  -4   8      186.89      224.53     30.96 o
   5  -4   8     5588.93     5812.96    245.25 o
   6  -4   8     2784.36     2784.88    131.93 o
   7  -4   8     3844.84     3778.34    169.01 o
   8  -4   8      995.19      860.89     59.83 o
   9  -4   8     1157.37     1134.64     71.38 o
  10  -4   8      886.84      940.52     76.72 o
  -8  -3   8      606.63      565.17     82.00 o
  -7  -3   8       29.42       42.93     43.64 o
  -6  -3   8     2722.33     2615.77    181.59 o
  -5  -3   8       85.21       81.29     38.01 o
  -4  -3   8     3756.44     3408.99    216.78 o
  -3  -3   8      642.41      659.78     48.56 o
  -2  -3   8     1970.90     1996.22     90.92 o
  -1  -3   8     1566.40     1506.92     70.56 o
   0  -3   8     2516.10     2336.86    102.14 o
   1  -3   8     3406.41     3457.44    145.73 o
   2  -3   8     2000.61     2168.13    167.69 o
   3  -3   8     5467.80     5590.19    230.61 o
   4  -3   8      302.13      260.51     31.31 o
   5  -3   8    10049.38    10186.58    410.36 o
   6  -3   8        6.44        8.04     20.61 o
   7  -3   8     4713.80     4633.42    198.66 o
   8  -3   8      742.72      722.28     52.37 o
   9  -3   8      756.41      675.68     52.13 o
  10  -3   8      593.24      629.50     52.13 o
  11  -3   8      210.33       98.54     48.56 o
  -8  -2   8      508.59      569.04     84.46 o
  -7  -2   8      525.96      511.68     71.79 o
  -6  -2   8     2890.31     2939.53    200.59 o
  -5  -2   8        2.91      -13.02     29.21 o
  -4  -2   8     1579.25     1535.75    112.61 o
  -3  -2   8      646.53      685.17     43.80 o
  -2  -2   8     3308.61     3302.70    139.29 o
  -1  -2   8      585.71      590.45     36.90 o
   0  -2   8     3094.86     2967.58    124.98 o
   1  -2   8     2142.09     1930.96     85.96 o
   2  -2   8     2449.63     2374.01    145.34 o
   3  -2   8     7471.28     7568.85    303.28 o
   4  -2   8     5291.04     5190.51    170.35 o
   5  -2   8    11314.59    11674.67    369.43 o
   6  -2   8       67.63       70.58     22.94 o
   7  -2   8     6774.03     6963.00    285.84 o
   8  -2   8      145.74      129.76     30.09 o
   9  -2   8     1474.99     1403.14     78.26 o
  10  -2   8       77.87       95.02     42.58 o
  11  -2   8      844.44      875.91     89.03 o
  -8  -1   8      496.91      413.15     69.68 o
  -7  -1   8      531.25      516.26     71.79 o
  -6  -1   8     1510.58     1567.07    125.28 o
  -5  -1   8      340.69      437.43     59.12 o
  -4  -1   8     2007.06     2179.08    101.59 o
  -3  -1   8      850.50      791.68     47.30 o
  -2  -1   8      776.48      765.62     43.69 o
  -1  -1   8      287.49      291.04     24.18 o
   0  -1   8     5282.37     4890.98    197.50 o
   1  -1   8     2992.64     2866.34    168.21 o
   2  -1   8    10158.11     9850.50    386.93 o
   3  -1   8     4359.05     4368.02    179.03 o
   4  -1   8     4225.75     4043.46    134.29 o
   5  -1   8     7776.15     7894.98    254.10 o
   6  -1   8      324.60      316.08     25.71 o
   7  -1   8     2516.92     2579.90     95.75 o
   8  -1   8       23.39       17.62     17.28 o
   9  -1   8     1954.20     1916.52    136.54 o
  10  -1   8        1.57       16.19     34.84 o
  11  -1   8     1833.71     1876.05    139.01 o
  -8   0   8      267.14      397.66     67.92 o
  -7   0   8      936.73     1114.86    104.52 o
  -6   0   8      664.82      709.81     76.72 o
  -5   0   8      938.65     1072.28     93.96 o
  -4   0   8     1190.73     1260.89     66.46 o
  -3   0   8      957.38      880.08     51.31 o
  -2   0   8     6338.05     6534.92    261.99 o
  -1   0   8     2880.78     2741.92    116.52 o
   0   0   8    17881.59    18004.96    969.52 o
   1   0   8      201.37      192.59     18.48 o
   2   0   8     9039.00     8673.98    340.70 o
   3   0   8      963.76      928.37     37.14 o
   4   0   8     2668.68     2672.65     92.36 o
   5   0   8      612.29      576.62     31.50 o
   6   0   8      843.80      868.44     42.92 o
   7   0   8     1988.72     1849.92    121.54 o
   8   0   8      264.13      298.35     35.33 o
   9   0   8     1896.81     1860.52     96.47 o
  10   0   8      317.28      249.86     48.21 o
  -8   1   8        4.30       -7.04     43.29 o
  -7   1   8      725.20      703.48     79.53 o
  -6   1   8      215.53      203.41     49.62 o
  -5   1   8      691.29      864.28     96.07 o
  -4   1   8     3379.10     3520.41    152.55 o
  -3   1   8     6730.22     7054.87    284.12 o
  -2   1   8     7759.87     7744.68    308.65 o
  -1   1   8     5611.86     5578.45    224.02 o
   0   1   8    11449.61    11583.87    452.34 o
   1   1   8       55.56       38.44     11.52 o
   2   1   8     6226.54     6405.31    253.30 o
   3   1   8       31.11       39.17     11.26 o
   4   1   8     3896.54     3797.15    126.08 o
   5   1   8     1139.50     1100.37     48.02 o
   6   1   8     4914.27     5050.20    251.36 o
   7   1   8     2282.66     2214.92    158.19 o
   8   1   8     2418.39     2463.20    116.17 o
   9   1   8     2267.64     2360.91    114.47 o
  10   1   8      986.73     1080.11     72.67 o
  11   1   8     1433.92     1510.41    138.65 o
  -8   2   8        7.15        9.50     36.95 o
  -7   2   8      643.74      531.04     68.98 o
  -6   2   8       22.68        7.74     33.43 o
  -5   2   8     3574.35     3334.32    499.01 o
  -4   2   8       66.36       78.59     22.35 o
  -3   2   8     2451.24     2577.59    114.03 o
  -2   2   8     2865.59     2744.46    154.67 o
  -1   2   8     2959.84     2982.12    176.66 o
   0   2   8     4728.90     4986.15    200.17 o
   1   2   8     1400.73     1441.86     64.24 o
   2   2   8     5214.81     4874.36    367.57 o
   3   2   8      115.85      123.51     10.45 o
   4   2   8     7926.97     7961.45    252.84 o
   5   2   8      180.94      187.39     19.26 o
   6   2   8    13663.65    12268.51    473.66 o
   7   2   8     1824.19     1657.98    104.87 o
   8   2   8     7675.63     7890.98    315.89 o
   9   2   8     1594.68     1473.87     82.77 o
  10   2   8      853.79      824.53     97.83 o
  11   2   8      609.24      641.54     94.66 o
  -8   3   8      446.05      355.43     64.75 o
  -7   3   8     1101.61     1154.63    105.57 o
  -6   3   8      323.39      433.42     44.92 o
  -5   3   8     3077.42     3402.74    152.04 o
  -4   3   8      154.57      103.57     24.13 o
  -3   3   8     4559.30     4615.33    191.21 o
  -2   3   8      419.58      449.37     31.44 o
  -1   3   8     4794.62     5183.01    209.50 o
   0   3   8      607.09      589.38     34.49 o
   1   3   8     3340.66     3512.93    142.82 o
   2   3   8     3905.89     3991.59    159.73 o
   3   3   8     1860.99     1880.31     84.35 o
   4   3   8     8749.73     8490.49    329.20 o
   5   3   8     1621.28     1410.36     72.05 o
   6   3   8    12701.91    12306.69    476.03 o
   7   3   8       20.85       19.29     22.43 o
   8   3   8     4757.40     4980.15    209.33 o
   9   3   8      649.66      626.49     58.42 o
  10   3   8      856.44      930.81    105.22 o
  11   3   8      423.23      544.76     89.74 o
  -8   4   8      761.38      878.02     96.42 o
  -7   4   8     1534.24     1615.64    129.50 o
  -6   4   8      255.76      300.96     76.72 o
  -5   4   8     4954.35     4868.38    288.22 o
  -4   4   8      258.23      283.40     30.96 o
  -3   4   8     3757.14     3507.03    184.58 o
  -2   4   8       24.03       20.36     13.87 o
  -1   4   8     2879.57     2823.92    119.44 o
   0   4   8      439.77      499.79     30.97 o
   1   4   8     5214.02     5205.35    207.28 o
   2   4   8     2547.02     2486.97    106.25 o
   3   4   8     7138.15     7064.66    276.33 o
   4   4   8     5061.99     4635.19    188.85 o
   5   4   8     2535.70     2538.01    190.21 o
   6   4   8     3166.94     3378.82    149.07 o
   7   4   8      255.17      262.59     38.18 o
   8   4   8     2651.76     2576.45    121.55 o
   9   4   8        0.86      -11.97     43.64 o
  10   4   8     1274.04     1147.59    119.65 o
  11   4   8      196.11      251.27     74.61 o
  -8   5   8     1117.09     1334.10    119.65 o
  -7   5   8      925.12      955.02     69.74 o
  -6   5   8     1687.02     1605.69     90.48 o
  -5   5   8     1016.84     1109.69    144.46 o
  -4   5   8      678.64      687.30     77.07 o
  -3   5   8     1797.85     1823.93     87.52 o
  -2   5   8      274.11      260.42     39.77 o
  -1   5   8     3976.11     4038.78    166.72 o
   0   5   8        0.09        3.58     10.13 o
   1   5   8    12427.39    12229.36    476.36 o
   2   5   8      321.01      272.89     27.06 o
   3   5   8     9742.50     9286.96    359.43 o
   4   5   8     4071.33     3759.18    200.06 o
   5   5   8     3584.76     3466.78    177.36 o
   6   5   8     2630.93     2796.55    152.03 o
   7   5   8      754.56      680.26     50.19 o
   8   5   8     1499.61     1374.57    178.95 o
   9   5   8       48.57       99.24     55.25 o
  10   5   8     2073.04     2202.98    175.25 o
  11   5   8       12.48      -18.30     53.84 o
  -8   6   8      807.40      948.06     98.54 o
  -7   6   8      157.30      162.90     36.11 o
  -6   6   8      787.13      956.73    107.51 o
  -5   6   8      313.63      288.46     35.58 o
  -4   6   8     1496.74     1421.60    102.23 o
  -3   6   8     1840.53     1763.97     85.30 o
  -2   6   8     1376.64     1185.46    106.81 o
  -1   6   8     6717.02     6718.38    269.48 o
   0   6   8      530.93      506.81     31.28 o
   1   6   8    13309.71    13662.19    531.83 o
   2   6   8        0.35        2.20     15.80 o
   3   6   8    12720.75    12160.54    466.79 o
   4   6   8      192.63      215.14     49.62 o
   5   6   8     4018.51     3990.13    208.51 o
   6   6   8     1601.27     1743.94    120.53 o
   7   6   8      759.76      853.74     99.94 o
   8   6   8     2619.82     2779.77    202.00 o
   9   6   8      584.86      539.13     88.33 o
  10   6   8     1947.18     1995.70    168.21 o
  -8   7   8      424.97      371.31     51.73 o
  -7   7   8       10.90       -5.41     25.44 o
  -6   7   8      770.16      738.47     74.43 o
  -5   7   8       52.07       67.00     26.13 o
  -4   7   8     1956.34     2065.17    101.53 o
  -3   7   8     1051.43      924.84     60.00 o
  -2   7   8     4025.66     4225.70    178.17 o
  -1   7   8     4909.36     4962.62    203.55 o
   0   7   8     1294.98     1234.47     60.47 o
   1   7   8     6165.04     5499.00    314.26 o
   2   7   8      698.58      649.37     59.83 o
   3   7   8     3592.91     3362.18    144.73 o
   4   7   8       48.94       64.80     20.99 o
   5   7   8     3733.36     3825.19    163.80 o
   6   7   8      630.73      559.35     43.75 o
   7   7   8     4990.91     5591.56    345.23 o
   8   7   8      914.09     1018.44    114.72 o
   9   7   8     2639.41     2549.61    193.90 o
  10   7   8     1658.03     1737.75    160.82 o
  -7   8   8       71.65      104.30     33.71 o
  -6   8   8     1289.78     1414.44     95.19 o
  -5   8   8        7.57       46.67     25.37 o
  -4   8   8     3351.04     3391.97    153.49 o
  -3   8   8       95.38      109.75     24.10 o
  -2   8   8     5924.62     5815.22    239.88 o
  -1   8   8     1166.18     1180.81     61.25 o
   0   8   8     3475.21     3364.31    142.28 o
   1   8   8      840.74      868.17     71.79 o
   2   8   8      162.11      175.19     27.21 o
   3   8   8     4297.62     3948.74    421.42 o
   4   8   8      376.93      307.78     32.91 o
   5   8   8     5732.42     5971.45    413.32 o
   6   8   8      136.92      110.69     24.35 o
   7   8   8     5063.37     5647.51    350.51 o
   8   8   8      113.34      171.03     64.40 o
   9   8   8     3664.45     4001.26    275.55 o
  10   8   8      649.22      823.13    113.32 o
  -7   9   8      385.96      451.85     51.78 o
  -6   9   8     1455.63     1456.65     88.08 o
  -5   9   8      273.21      318.13     41.01 o
  -4   9   8     3296.01     3234.02    148.98 o
  -3   9   8       27.10       23.01     21.08 o
  -2   9   8     3375.10     3266.98    144.30 o
  -1   9   8      321.78      322.42     28.92 o
   0   9   8     2830.64     3029.62    189.68 o
   1   9   8     1137.78     1196.51     91.85 o
   2   9   8     4050.62     4018.90    170.92 o
   3   9   8      953.41     1012.33     60.92 o
   4   9   8     2618.29     2583.16    119.10 o
   5   9   8     3648.41     3874.74    166.59 o
   6   9   8      714.69      743.47     53.25 o
   7   9   8     4669.67     5164.33    324.82 o
   8   9   8       14.29       26.04     51.03 o
   9   9   8     1721.58     1778.57    165.05 o
  -7  10   8     1043.55     1130.61     79.74 o
  -6  10   8     1028.39     1010.57     80.59 o
  -5  10   8      879.07      978.74     68.63 o
  -4  10   8     1821.03     1891.22    100.73 o
  -3  10   8      293.44      355.50     37.63 o
  -2  10   8     2381.03     2223.59    106.20 o
  -1  10   8      226.23      219.95     43.29 o
   0  10   8     2515.36     2805.81    180.88 o
   1  10   8       62.76       40.82     31.32 o
   2  10   8     2697.19     2775.82    126.79 o
   3  10   8     1165.47     1222.49     70.15 o
   4  10   8     5062.70     5446.99    225.61 o
   5  10   8     3642.92     3843.60    245.28 o
   6  10   8     2451.14     2052.36    155.19 o
   7  10   8     1995.96     2138.93    169.97 o
   8  10   8      239.66      205.52     63.34 o
   9  10   8     1293.15     1341.49    145.34 o
  -6  11   8      407.70      394.61     49.25 o
  -5  11   8      765.50      769.73     75.49 o
  -4  11   8      835.82      799.99     60.27 o
  -3  11   8      477.85      477.34     44.34 o
  -2  11   8     1243.83     1232.26     71.44 o
  -1  11   8       84.28      109.80     41.53 o
   0  11   8     1916.05     1829.25    131.26 o
   1  11   8      454.53      424.76     56.66 o
   2  11   8     8145.13     8892.14    354.10 o
   3  11   8      282.71      313.89     36.47 o
   4  11   8     6900.24     6930.51    280.92 o
   5  11   8      887.61      981.14     97.83 o
   6  11   8     1280.44     1389.00    123.87 o
   7  11   8      696.44      722.83     96.78 o
   8  11   8      398.46      497.96     86.92 o
  -5  12   8      509.09      539.47     54.06 o
  -4  12   8       23.21       -9.53     24.56 o
  -3  12   8      510.76      551.07     49.78 o
  -2  12   8      616.48      472.62     67.92 o
  -1  12   8     1314.71     1329.53    114.72 o
   0  12   8     5440.13     5600.70    335.37 o
   1  12   8     1339.89     1294.34    105.93 o
   2  12   8     5196.62     5538.03    231.55 o
   3  12   8      217.66      228.13     35.19 o
   4  12   8     3173.57     3117.73    142.26 o
   5  12   8      186.57      205.87     55.95 o
   6  12   8     1132.34     1109.94    110.85 o
   7  12   8      629.66      812.57     97.83 o
   8  12   8      448.55      496.20     90.79 o
  -5  13   8      737.61      762.46     65.33 o
  -4  13   8       12.24      -45.04     39.77 o
  -3  13   8     2275.51     2242.75    175.25 o
  -2  13   8      349.24      327.28     64.75 o
  -1  13   8     3828.63     3689.11    242.82 o
   0  13   8     1234.08     1240.14    111.91 o
   1  13   8      949.36      972.34     91.85 o
   2  13   8     1513.67     1488.09     83.85 o
   3  13   8      289.26      244.35     41.88 o
   4  13   8     1618.51     1632.88    127.74 o
   5  13   8        9.32       10.21     36.60 o
   6  13   8     1509.98     1585.72    135.13 o
   7  13   8      122.74       85.52     57.71 o
  -4  14   8       34.16       36.95     51.38 o
  -3  14   8     2366.03     2337.41    182.29 o
  -2  14   8       12.06      -16.54     45.40 o
  -1  14   8     1704.21     1731.06    142.53 o
   0  14   8      808.31      743.59     87.98 o
   1  14   8      822.40      908.64     93.61 o
   2  14   8      619.42      552.53     51.20 o
   3  14   8      418.16      317.52     40.19 o
   4  14   8      785.66      885.77     93.96 o
   5  14   8      687.28      804.83     91.85 o
   6  14   8     2069.35     1955.94    156.60 o
  -2  15   8        2.19      -18.65     49.97 o
  -1  15   8     1775.31     1811.65    156.60 o
   0  15   8      116.76      178.07     59.83 o
   1  15   8      926.18     1086.71    110.15 o
   2  15   8      365.97      290.33     62.99 o
   3  15   8     1040.54      925.53     92.55 o
   4  15   8      979.65     1248.24    115.43 o
   5  15   8     1756.47     1768.72    144.28 o
   0  16   8       14.38       -4.57     47.16 o
   1  16   8     1262.57     1437.22    130.91 o
  -1 -12   9     1365.49     1445.66    152.03 o
   0 -12   9       11.63      -71.26     47.51 o
   1 -12   9     1651.05     1739.16    156.25 o
   2 -12   9       83.95      159.06     60.88 o
   3 -12   9      904.73      984.18     77.58 o
   4 -12   9      277.23      300.18     64.22 o
   5 -12   9      191.82      269.34     50.83 o
  -2 -11   9      579.78      402.59     89.39 o
  -1 -11   9     1718.52     1396.74    140.77 o
   0 -11   9      144.41      207.98     66.86 o
   1 -11   9     1490.40     1582.56    143.58 o
   2 -11   9        2.96      -25.34     52.96 o
   3 -11   9      737.78      849.74    153.61 o
   4 -11   9      127.23      123.31     32.37 o
   5 -11   9      548.63      586.66     62.17 o
   6 -11   9      337.77      457.52    117.72 o
  -3 -10   9      556.98      629.93     99.24 o
  -2 -10   9      973.52     1041.31    120.35 o
  -1 -10   9     1171.00     1173.63    125.28 o
   0 -10   9      131.83      202.00     65.46 o
   1 -10   9      596.88      649.63     89.03 o
   2 -10   9       14.17       -6.58     29.98 o
   3 -10   9      919.84     1054.63     96.60 o
   4 -10   9       20.05       27.33     31.37 o
   5 -10   9     1973.41     1949.49    112.36 o
   6 -10   9      224.41      271.74     48.93 o
   7 -10   9     1359.62     1436.22     97.42 o
  -4  -9   9     1682.59     1870.42    163.64 o
  -3  -9   9       94.12       97.13     53.14 o
  -2  -9   9     1008.85     1201.79    122.47 o
  -1  -9   9      238.67      275.20     66.86 o
   0  -9   9      412.15      504.64     79.88 o
   1  -9   9      754.74      720.26     73.73 o
   2  -9   9      723.73      831.76     65.98 o
   3  -9   9     1964.59     1965.40    108.94 o
   4  -9   9      716.16      737.77     63.34 o
   5  -9   9     3167.00     3204.06    193.20 o
   6  -9   9        7.51       -5.34     41.00 o
   7  -9   9     1670.59     1654.76    101.88 o
   8  -9   9       60.08       19.21     38.16 o
  -5  -8   9       29.60      121.76     54.90 o
  -4  -8   9      998.15     1086.71    112.61 o
  -3  -8   9        9.31      -35.54     41.17 o
  -2  -8   9     1097.52     1300.32    120.35 o
  -1  -8   9       41.86       49.27     41.17 o
   0  -8   9     2179.29     2220.92    147.98 o
   1  -8   9      771.22      726.39     57.87 o
   2  -8   9     3216.47     3415.38    210.44 o
   3  -8   9     2930.33     3242.35    247.04 o
   4  -8   9     1647.78     1856.39    103.69 o
   5  -8   9     2447.05     2648.50    291.03 o
   6  -8   9      242.00      287.18     66.86 o
   7  -8   9     1229.10     1256.90    115.43 o
   8  -8   9       27.63       74.10     35.83 o
   9  -8   9      549.16      557.41     67.92 o
  -6  -7   9      398.18      406.46     72.49 o
  -5  -7   9      142.30       59.83     47.86 o
  -4  -7   9      516.78      455.73     68.62 o
  -3  -7   9      135.18      112.96     47.16 o
  -2  -7   9     1082.57      950.87     94.66 o
  -1  -7   9      172.00      163.29     50.68 o
   0  -7   9     3891.18     3895.73    172.99 o
   1  -7   9      131.07      122.73     30.68 o
   2  -7   9     3601.01     3999.48    179.78 o
   3  -7   9     1208.67     1247.53     78.51 o
   4  -7   9     1683.70     1705.65     94.75 o
   5  -7   9     1203.63     1260.77     80.22 o
   6  -7   9      267.85      300.27     47.68 o
   7  -7   9      904.62      917.60     70.93 o
   8  -7   9       44.51       54.45     33.81 o
   9  -7   9     1037.62     1007.85     78.56 o
  -6  -6   9       80.87      125.28     48.92 o
  -5  -6   9      517.59      619.02     77.42 o
  -4  -6   9      603.74      507.46     66.16 o
  -3  -6   9      630.87      652.10     74.25 o
  -2  -6   9     1821.77     1708.54    129.50 o
  -1  -6   9      472.57      500.26     39.81 o
   0  -6   9     4064.26     4304.90    185.57 o
   1  -6   9      144.67      148.48     28.54 o
   2  -6   9     4048.80     4256.02    187.34 o
   3  -6   9       67.71       71.71     29.74 o
   4  -6   9     1805.25     1954.91    243.35 o
   5  -6   9      529.08      637.60     53.17 o
   6  -6   9      773.18      822.81     63.09 o
   7  -6   9      869.73      857.78     66.02 o
   8  -6   9      517.47      562.86    151.32 o
   9  -6   9     1517.88     1465.34     93.29 o
  10  -6   9      205.65      256.29     48.34 o
  -6  -5   9        1.35       17.60     41.53 o
  -5  -5   9     1059.83      928.35     90.44 o
  -4  -5   9      660.06      625.35     73.20 o
  -3  -5   9     1433.97     1524.14    119.65 o
  -2  -5   9     2401.25     2277.58    155.55 o
  -1  -5   9      859.20      855.58     52.31 o
   0  -5   9     3576.60     3587.68    155.71 o
   1  -5   9      708.59      655.97     46.39 o
   2  -5   9     3469.27     3613.77    160.13 o
   3  -5   9       56.20       45.27     26.93 o
   4  -5   9     1786.42     1840.41     97.41 o
   5  -5   9       17.12       -3.89     23.65 o
   6  -5   9     2795.56     2979.70    142.88 o
   7  -5   9      488.63      455.13     47.58 o
   8  -5   9     2277.08     2266.53    118.77 o
   9  -5   9      985.89     1033.42     73.48 o
  10  -5   9      583.68      589.06     57.36 o
  -7  -4   9      548.33      565.88     80.24 o
  -6  -4   9       85.42      109.80     46.10 o
  -5  -4   9     2093.26     2048.84    150.62 o
  -4  -4   9       68.66       50.32     35.54 o
  -3  -4   9     4017.75     3900.26    243.88 o
  -2  -4   9     1183.29     1156.28     61.88 o
  -1  -4   9     4674.20     4723.42    195.95 o
   0  -4   9     1681.26     1548.70     76.26 o
   1  -4   9      784.63      816.11     51.01 o
   2  -4   9     1602.79     1567.67     80.15 o
   3  -4   9      189.03      224.57     30.84 o
   4  -4   9     3242.34     3632.01    162.25 o
   5  -4   9       35.56       44.55     25.73 o
   6  -4   9     4873.81     5179.31    225.19 o
   7  -4   9       57.55       33.22     28.39 o
   8  -4   9     3273.00     3248.29    152.80 o
   9  -4   9      416.62      472.11     48.15 o
  10  -4   9      797.25      757.67     87.63 o
  -7  -3   9      806.04      918.14     98.54 o
  -6  -3   9      321.40      287.16     57.36 o
  -5  -3   9     3137.13     3208.75    214.32 o
  -4  -3   9      277.88      238.60     47.86 o
  -3  -3   9     4700.90     4447.84    272.73 o
  -2  -3   9       28.91        2.58     16.65 o
  -1  -3   9     2219.67     2033.96     92.95 o
   0  -3   9      406.13      358.98     29.67 o
   1  -3   9     2112.57     1977.93     91.27 o
   2  -3   9     3016.61     3103.03    134.90 o
   3  -3   9     1429.07     1443.77     74.25 o
   4  -3   9     4627.64     4782.78    203.75 o
   5  -3   9      813.49      836.59     78.48 o
   6  -3   9     3900.51     3890.66    173.11 o
   7  -3   9       98.59      133.66     31.35 o
   8  -3   9     2387.54     2337.81    115.63 o
   9  -3   9      282.70      260.77     55.95 o
  10  -3   9      568.07      634.15     78.12 o
  -7  -2   9      524.96      548.63     76.37 o
  -6  -2   9      789.18      833.33     87.63 o
  -5  -2   9     1719.08     1820.80    136.54 o
  -4  -2   9      320.83      393.44     54.19 o
  -3  -2   9      572.71      670.33     44.05 o
  -2  -2   9       64.66       35.82     17.19 o
  -1  -2   9     1035.03     1014.38     54.11 o
   0  -2   9       17.98        8.27     14.68 o
   1  -2   9     6818.26     6581.10    263.76 o
   3  -2   9     8244.42     8191.92   1045.01 o
   4  -2   9     2414.09     2507.35    114.81 o
   5  -2   9     5287.67     5453.31    228.87 o
   6  -2   9     2739.06     2688.43    256.19 o
   7  -2   9      748.51      720.50     51.63 o
   8  -2   9     2393.22     2367.91    118.24 o
   9  -2   9      156.42      228.39     48.56 o
  10  -2   9      719.49      605.29     73.55 o
  11  -2   9       66.17       78.12     47.86 o
  -7  -1   9      149.86      149.21     53.14 o
  -6  -1   9      807.75      866.41     88.33 o
  -5  -1   9      846.73      923.77     87.63 o
  -4  -1   9      405.57      442.36     57.01 o
  -3  -1   9     2015.78     2027.65     94.30 o
  -2  -1   9      640.08      582.96     48.21 o
  -1  -1   9     1994.23     1951.63     88.60 o
   0  -1   9       75.40       69.84     16.42 o
   1  -1   9     6003.06     5401.44    228.92 o
   2  -1   9        7.38       -0.33     13.10 o
   3  -1   9    11536.81    12073.89    474.35 o
   4  -1   9     1474.94     1480.34     56.36 o
   5  -1   9     4581.58     4649.00    155.28 o
   6  -1   9     1381.27     1471.87     75.69 o
   7  -1   9     1187.09     1198.03     67.68 o
   8  -1   9     1556.27     1507.25    116.13 o
   9  -1   9      195.03      290.68     52.79 o
  10  -1   9     1576.62     1482.96    119.30 o
  11  -1   9       27.48      -25.34     38.01 o
  -8   0   9      828.08      830.16     94.31 o
  -7   0   9       72.03      105.22     47.51 o
  -6   0   9     1192.39     1237.68    106.28 o
  -5   0   9      208.72      179.12     45.75 o
  -4   0   9     2459.39     2537.68    116.86 o
  -3   0   9     1876.84     1941.20     91.98 o
  -2   0   9     1569.42     1542.66     93.43 o
  -1   0   9     3330.02     3138.31    132.94 o
   0   0   9     1739.36     1611.41    104.52 o
   1   0   9     8163.85     8107.73    320.67 o
   2   0   9       65.48       73.16     14.13 o
   3   0   9     6324.08     6156.49    246.21 o
   4   0   9      580.51      555.14     28.26 o
   5   0   9     1121.15     1096.86     48.16 o
   6   0   9       28.65       17.53     17.01 o
   7   0   9     1457.95     1604.02     83.23 o
   8   0   9      376.64      453.23     44.89 o
   9   0   9     1452.96     1477.69    116.13 o
  10   0   9     1955.43     1936.93    140.06 o
  11   0   9      356.37      352.27     60.53 o
  -8   1   9      651.78      705.23     90.79 o
  -7   1   9       30.49       47.86     43.29 o
  -6   1   9      969.41      997.32     94.66 o
  -5   1   9       68.55       47.82     25.63 o
  -4   1   9     1709.16     1877.72     92.24 o
  -3   1   9      814.72      804.32     95.90 o
  -2   1   9     6347.14     6593.90    266.49 o
  -1   1   9     3767.59     3681.02    213.96 o
   0   1   9     5706.32     5714.74    272.03 o
   1   1   9     5587.85     5458.21    324.11 o
   2   1   9     1695.84     1527.81    114.90 o
   3   1   9     3881.05     3665.88    358.07 o
   4   1   9       43.13       25.17     16.30 o
   5   1   9     1851.14     1900.59     87.58 o
   6   1   9        7.74       -6.64     19.08 o
   7   1   9     3648.71     3560.39    212.38 o
   8   1   9      276.75      244.16     36.61 o
   9   1   9     3232.76     3052.24    143.02 o
  10   1   9     1078.79     1093.53     73.93 o
  -8   2   9      185.91      159.42     58.07 o
  -7   2   9       79.76      131.97     45.40 o
  -6   2   9      847.15      913.57     89.39 o
  -5   2   9      186.11      219.37     32.72 o
  -4   2   9     5103.51     5589.81    233.80 o
  -3   2   9        0.67        7.66     21.47 o
  -2   2   9     6350.23     6477.64    261.78 o
  -1   2   9     1747.34     1659.27    101.35 o
   0   2   9     2935.45     3057.90    137.60 o
   1   2   9      815.92      843.61     43.79 o
   2   2   9     2248.86     2334.96     98.58 o
   3   2   9     3323.25     3281.34    115.90 o
   4   2   9      917.29      888.93     65.98 o
   5   2   9     6537.91     6809.82    268.98 o
   6   2   9      115.16       81.59     24.83 o
   7   2   9     6901.38     6723.07    522.77 o
   8   2   9        3.47       19.45     25.91 o
   9   2   9     3595.73     3466.26    390.98 o
  10   2   9      466.66      553.51     59.65 o
  11   2   9      478.17      500.42     93.26 o
  -8   3   9       99.37      109.09     52.08 o
  -7   3   9      995.52     1078.62    101.70 o
  -6   3   9      889.53      939.35     65.41 o
  -5   3   9     1310.10     1414.99    129.50 o
  -4   3   9     3465.90     3609.24    157.88 o
  -3   3   9       50.98       62.76     20.11 o
  -2   3   9     2927.06     2765.04    181.59 o
  -1   3   9      127.45      109.67     18.83 o
   0   3   9     1806.43     1697.79     75.62 o
   1   3   9      736.31      719.58     49.09 o
   2   3   9     2100.05     2072.71     90.97 o
   3   3   9     2787.62     2760.59    117.32 o
   4   3   9     5363.63     5296.37    212.38 o
   5   3   9     6384.18     6396.91    301.77 o
   6   3   9     3640.36     2997.45    457.14 o
   7   3   9     5040.52     5094.58    214.61 o
   8   3   9      220.21      245.65     36.77 o
   9   3   9     2055.72     2042.66    105.88 o
  10   3   9      127.46      198.83     64.75 o
  11   3   9      467.50      604.24     97.83 o
  -8   4   9       65.24       71.09     48.21 o
  -7   4   9     1893.46     2093.18    158.36 o
  -6   4   9      864.96      893.11     64.10 o
  -5   4   9     1121.49     1190.61     71.27 o
  -4   4   9     1745.02     1718.06     86.96 o
  -3   4   9      910.37      837.20     51.20 o
  -1   4   9       32.62       25.04     14.18 o
   0   4   9     3295.26     3416.26    141.94 o
   1   4   9       72.05       72.42     11.91 o
   2   4   9     8020.03     7644.27    425.46 o
   3   4   9      578.28      495.13     35.35 o
   4   4   9     9709.80     9727.82    389.74 o
   5   4   9     1532.04     1490.62    167.86 o
   6   4   9     3994.47     3899.82    186.34 o
   7   4   9     1706.50     1795.52     93.40 o
   8   4   9      435.82      448.43     44.38 o
   9   4   9     1407.18     1541.88     89.04 o
  10   4   9        9.36       17.95     52.79 o
  11   4   9     1181.66     1250.00    135.13 o
  -7   5   9     1436.83     1505.89     92.06 o
  -6   5   9      553.42      547.98     50.14 o
  -5   5   9     1544.74     1633.17     88.69 o
  -4   5   9      606.61      620.22    101.88 o
  -3   5   9     1034.71     1056.52     79.71 o
  -2   5   9     1453.78     1536.54     75.36 o
  -1   5   9     1449.84     1381.16     67.56 o
   0   5   9     4779.25     4912.53    199.56 o
   1   5   9     1352.17     1128.24     85.16 o
   2   5   9    10759.70    10927.41    500.25 o
   3   5   9      222.60      209.07     38.89 o
   4   5   9     5273.75     4152.74    173.18 o
   5   5   9      336.86      336.06     34.81 o
   6   5   9     1749.24     1806.57     91.59 o
   7   5   9      302.93      328.67     36.83 o
   8   5   9     1144.62     1104.44     69.69 o
   9   5   9     1131.18     1259.50    130.91 o
  10   5   9      416.94      409.98     86.22 o
  -7   6   9      627.74      712.30     63.70 o
  -6   6   9        3.06      -24.05     23.83 o
  -5   6   9     1157.62     1198.61     71.65 o
  -4   6   9      167.53      188.88     28.58 o
  -3   6   9     2092.84     1840.18    196.72 o
  -2   6   9     1206.41     1147.69     61.50 o
  -1   6   9     4212.70     4036.92    168.33 o
   0   6   9     4631.75     4592.31    188.09 o
   1   6   9     1445.16     1518.51    106.28 o
   2   6   9     7385.90     7746.23    304.93 o
   3   6   9       17.18       31.85     20.55 o
   4   6   9     5474.14     5657.50    311.09 o
   5   6   9       39.59       42.73     21.73 o
   6   6   9     1888.28     2045.11    100.46 o
   7   6   9       96.21       92.57     26.89 o
   9   6   9      531.29      769.64    106.28 o
  10   6   9     1683.65     1634.64    157.66 o
  -7   7   9      309.32      380.46     49.12 o
  -6   7   9      226.19      263.04     76.37 o
  -5   7   9      995.56     1032.83     67.29 o
  -4   7   9       14.45       20.51     20.70 o
  -3   7   9     3302.23     3643.67    159.72 o
  -2   7   9      764.78      704.15    105.93 o
  -1   7   9     4638.44     4820.04    199.55 o
   0   7   9     2498.62     2344.45    152.38 o
   1   7   9     2254.66     2364.86    150.62 o
   2   7   9     3925.57     3991.34    206.05 o
   3   7   9      783.12      706.32    114.37 o
   4   7   9     2816.85     2679.94    121.81 o
   5   7   9       41.81       29.20     21.80 o
   6   7   9     3150.71     3359.01    149.10 o
   7   7   9       86.52       80.65     26.23 o
   8   7   9     3362.79     3726.41    257.25 o
   9   7   9      105.16       81.29     57.01 o
  10   7   9     2342.28     2365.56    197.42 o
  -7   8   9      146.30      155.23     58.59 o
  -6   8   9      429.16      481.87     50.44 o
  -5   8   9     1219.60     1327.31     79.62 o
  -4   8   9      269.54      314.00     64.75 o
  -3   8   9     3397.72     3325.39    221.71 o
  -2   8   9        0.89       17.98     18.27 o
  -1   8   9     6480.05     6599.08    380.77 o
   0   8   9      108.33      103.11     32.73 o
   1   8   9     5221.07     5220.99    304.41 o
   2   8   9       42.96       49.22     22.11 o
   3   8   9     1298.23     1350.06     73.83 o
   4   8   9     1585.10     1747.34     88.73 o
   5   8   9     1113.22     1232.76     71.43 o
   6   8   9     4691.05     4599.41    195.83 o
   7   8   9      555.24      658.43     90.09 o
   8   8   9     4392.19     4735.00    308.98 o
   9   8   9       17.68       -9.50     56.31 o
  10   8   9     1734.34     1771.88    172.79 o
  -6   9   9     1103.21     1162.30     79.43 o
  -5   9   9     1071.88     1058.06     70.51 o
  -4   9   9      877.72      996.43     65.29 o
  -3   9   9     2975.12     3034.90    202.00 o
  -2   9   9      734.54      742.69     49.14 o
  -1   9   9     3069.20     3549.40    222.06 o
   0   9   9       10.21      -28.86     25.34 o
   1   9   9     2638.16     2438.76    158.71 o
   2   9   9      582.40      501.94     67.74 o
   3   9   9     3124.25     3194.34    142.71 o
   4   9   9      857.08      899.27     59.17 o
   5   9   9     4048.74     4286.75    184.24 o
   6   9   9     2203.74     2334.99    113.74 o
   7   9   9     2032.71     2239.58    175.25 o
   8   9   9     2281.22     2814.61    209.04 o
   9   9   9      183.77      142.17     71.09 o
  -6  10   9     1336.36     1339.97     86.62 o
  -5  10   9      449.33      462.46     49.06 o
  -4  10   9     1167.12     1246.16    101.88 o
  -3  10   9      994.29      942.07     95.02 o
  -2  10   9      306.02      336.43     56.31 o
  -1  10   9     1182.33     1121.55     95.37 o
   0  10   9       26.27        0.35     27.10 o
   1  10   9     3800.67     3799.96    232.97 o
   2  10   9        4.69       36.82     21.13 o
   3  10   9     4052.41     4221.55    181.70 o
   4  10   9       45.19       50.35     24.10 o
   5  10   9     4098.68     4523.47    193.79 o
   6  10   9      628.78      569.04     81.29 o
   7  10   9     1659.96     1792.30    150.27 o
   8  10   9     1031.53     1098.32    122.11 o
   9  10   9      197.37      199.89     72.14 o
  -5  11   9       23.36       10.99     27.99 o
  -4  11   9      607.71      615.82     53.68 o
  -3  11   9      563.33      580.31     78.12 o
  -2  11   9      620.01      727.76     80.59 o
  -1  11   9     1226.19     1249.65    106.98 o
   0  11   9     1746.38     1889.07    138.65 o
   1  11   9     2649.93     2619.29    174.90 o
   2  11   9      764.06      772.60     77.25 o
   3  11   9     5544.26     5834.24    242.47 o
   4  11   9       58.98       76.70     25.70 o
   5  11   9     3147.07     3258.59    147.81 o
   6  11   9      119.01      204.11     60.88 o
   7  11   9     1391.05     1499.15    136.54 o
   8  11   9      582.84      619.37     97.13 o
  -5  12   9        8.76       22.52     51.73 o
  -4  12   9      903.76      932.92    106.63 o
  -3  12   9       12.95       45.40     43.64 o
  -2  12   9     1047.87     1112.05    108.04 o
  -1  12   9      374.34      309.68     58.77 o
   0  12   9     2950.16     2847.33    191.44 o
   1  12   9     3296.55     3437.49    221.35 o
   2  12   9     1927.28     1848.47     96.67 o
   3  12   9     3718.68     3827.47    170.29 o
   4  12   9      128.16      174.05     32.72 o
   5  12   9     1457.17     1469.24    123.52 o
   6  12   9        0.71       10.21     36.95 o
   7  12   9     1203.82     1292.58    127.39 o
  -4  13   9      860.02      929.76    110.50 o
  -3  13   9       71.94      104.52     59.12 o
  -2  13   9     2634.43     2928.98    207.98 o
  -1  13   9       21.20       -3.87     39.06 o
   0  13   9     4464.36     4574.17    286.81 o
   1  13   9      479.74      416.31     61.94 o
   2  13   9     1794.22     1802.85    135.13 o
   3  13   9      978.52     1015.45     93.26 o
   4  13   9      231.62      243.71     48.92 o
   5  13   9      776.65      747.46     89.03 o
   6  13   9       83.88       87.63     51.73 o
   7  13   9     1154.39     1097.97    116.48 o
  -3  14   9      252.51      196.72     70.03 o
  -2  14   9     2666.61     2657.65    200.94 o
  -1  14   9       75.13       91.50     52.79 o
   0  14   9     2001.05     2330.02    174.55 o
   1  14   9        2.95       -1.06     38.36 o
   2  14   9     1516.95     1569.89    125.99 o
   3  14   9      205.41      221.09     36.83 o
   4  14   9      749.30      748.17     88.68 o
   5  14   9      678.72      739.02     90.44 o
   6  14   9      919.67      904.42    103.11 o
  -1  15   9       68.38       27.80     51.73 o
   0  15   9      994.19     1121.55    115.78 o
   1  15   9        6.77       33.78     46.80 o
   2  15   9     1118.04     1152.52    111.56 o
   3  15   9       38.64       29.56     39.06 o
   4  15   9     1599.95     1545.60    130.56 o
  -1 -11  10      891.63      806.94    115.78 o
   0 -11  10      784.55      830.87    114.02 o
   1 -11  10      364.04      289.62     74.25 o
   2 -11  10      915.91      905.47    111.91 o
   3 -11  10       18.18       13.73     35.07 o
   4 -11  10      356.87      386.98     56.23 o
   5 -11  10       19.98       -9.85     34.07 o
  -2 -10  10       96.55       77.07     57.01 o
  -1 -10  10     1125.56     1213.75    131.97 o
   0 -10  10      498.55      374.44     78.83 o
   1 -10  10      363.52      257.60     70.38 o
   2 -10  10      365.94      432.98     53.61 o
   3 -10  10      123.28      125.56     40.06 o
   4 -10  10      720.06      913.72    222.06 o
   5 -10  10       85.42      104.36     42.93 o
   6 -10  10     1982.08     2142.85    166.81 o
  -3  -9  10     1388.68     1406.25    135.13 o
  -2  -9  10       36.20      -29.21     41.88 o
  -1  -9  10      603.41      609.16     90.09 o
   0  -9  10       32.26       61.58     47.16 o
   1  -9  10      322.60      328.98     52.96 o
   2  -9  10      579.62      607.31     96.25 o
   3  -9  10     1278.28     1253.87     84.27 o
   4  -9  10     1653.09     1599.80     98.42 o
   5  -9  10     1500.97     1517.96     95.05 o
   6  -9  10     1735.92     1809.37    148.86 o
   7  -9  10      132.62      112.42     42.36 o
  -4  -8  10      248.92      151.32     60.18 o
  -3  -8  10      759.91      745.00     95.37 o
  -2  -8  10       41.42       28.15     46.80 o
  -1  -8  10      870.77      995.56    104.87 o
   0  -8  10       13.33       11.97     45.40 o
   1  -8  10     3418.04     3598.53    168.34 o
   2  -8  10      152.13      152.58     36.95 o
   3  -8  10     3870.20     3905.20    182.45 o
   4  -8  10      691.84      733.53     62.94 o
   5  -8  10     2057.76     2139.04    131.62 o
   6  -8  10     1353.09     1463.44    153.08 o
   7  -8  10      396.91      429.50     53.12 o
   8  -8  10      475.60      531.90     60.16 o
  -5  -7  10      100.31      113.32     49.97 o
  -4  -7  10      351.90      461.36     72.14 o
  -3  -7  10      374.37      320.59     62.99 o
  -2  -7  10      584.06      545.47     74.96 o
  -1  -7  10     2397.15     2480.64    180.88 o
   0  -7  10      761.10      781.13     80.06 o
   1  -7  10     3212.77     3416.42    159.58 o
   2  -7  10        0.87        4.07     27.85 o
   3  -7  10     2643.67     2906.38    142.26 o
   4  -7  10      571.58      572.94     59.06 o
   5  -7  10     1277.52     1525.09    119.83 o
   6  -7  10      389.00      472.04     52.51 o
   7  -7  10      376.14      407.52     51.26 o
   8  -7  10      957.76      957.67    108.92 o
   9  -7  10      277.40      232.08     49.25 o
  -5  -6  10       11.10       -3.17     41.53 o
  -4  -6  10      602.28      609.51     77.07 o
  -3  -6  10      162.28      164.70     50.32 o
  -2  -6  10     1781.10     1682.15    131.62 o
  -1  -6  10      632.65      629.22     74.96 o
   0  -6  10      827.11      834.17     56.07 o
   1  -6  10     3792.11     4009.22    177.53 o
   2  -6  10      373.12      339.11     40.23 o
   3  -6  10     2445.25     2638.20    128.98 o
   4  -6  10      108.63      140.10     33.02 o
   5  -6  10      999.95     1088.57    136.19 o
   6  -6  10      146.83      179.92     37.68 o
   7  -6  10     1495.40     1509.26     93.22 o
   8  -6  10      291.11      289.85     47.16 o
   9  -6  10     1258.32     1214.29     86.35 o
  -6  -5  10      563.69      746.06     91.50 o
  -5  -5  10       62.25       49.62     42.93 o
  -4  -5  10     1298.99     1132.46    102.76 o
  -3  -5  10      211.21      191.44     47.86 o
  -2  -5  10     2081.91     1874.29    137.95 o
  -1  -5  10     2184.49     2252.63    146.40 o
   0  -5  10     3520.49     3616.66    158.37 o
   1  -5  10     1480.09     1613.75     84.03 o
   2  -5  10     1294.01     1227.84     80.76 o
   3  -5  10     1445.98     1457.32     81.83 o
   4  -5  10      128.43      129.97     47.86 o
   5  -5  10     2204.19     2478.97    163.64 o
   6  -5  10       50.95       98.62     34.05 o
   7  -5  10     2597.79     2802.53    139.86 o
   8  -5  10       78.89       88.17     36.67 o
   9  -5  10     2278.77     2220.22    168.92 o
  10  -5  10      335.58      290.68     69.33 o
  -6  -4  10      701.37      632.39     80.59 o
  -5  -4  10      194.14      254.43     53.14 o
  -4  -4  10     2884.90     2934.26    198.13 o
  -3  -4  10       12.21        0.35     28.86 o
  -2  -4  10     5652.92     5380.41    326.93 o
  -1  -4  10      107.26       75.94     21.79 o
   0  -4  10     1756.55     1475.20    123.87 o
   1  -4  10      566.55      572.68     67.74 o
   2  -4  10      805.30      740.73     49.13 o
   3  -4  10     1753.44     1782.13     91.76 o
   4  -4  10     1109.81     1043.37     64.79 o
   5  -4  10     2651.60     2926.53    138.86 o
   6  -4  10      621.23      583.39     56.83 o
   7  -4  10     4039.37     4168.65    190.92 o
   8  -4  10      175.23      151.10     37.77 o
   9  -4  10     2057.42     2180.81    162.94 o
  10  -4  10        2.95       47.51     49.27 o
  -6  -3  10      796.33      960.72     97.83 o
  -5  -3  10     1016.20     1125.42    103.81 o
  -4  -3  10     2011.76     1771.18    132.67 o
  -3  -3  10     1290.00     1285.54    101.00 o
  -2  -3  10     1521.57     1434.97     91.67 o
  -1  -3  10      232.29      199.01     26.75 o
   0  -3  10     2677.54     2476.50    111.36 o
   1  -3  10      516.88      509.45     36.95 o
   2  -3  10     2980.64     3124.75    137.17 o
   3  -3  10      655.35      654.91     64.75 o
   4  -3  10     4203.77     4005.05    584.88 o
   5  -3  10     3720.85     3679.01    242.47 o
   6  -3  10     1647.73     1680.97     90.51 o
   7  -3  10     2422.78     2385.84    120.35 o
   8  -3  10      534.30      605.64     74.61 o
   9  -3  10     1809.42     1787.72    140.41 o
  10  -3  10        5.98       38.36     42.58 o
  -7  -2  10     1074.35     1007.18    105.22 o
  -6  -2  10      123.64      153.08     47.51 o
  -5  -2  10      843.65      920.25     89.74 o
  -4  -2  10      599.83      578.90     66.16 o
  -3  -2  10      583.00      600.72     64.40 o
  -2  -2  10     2089.79     1959.73     92.29 o
  -1  -2  10      688.45      611.18     40.01 o
   0  -2  10     2236.00     2066.37     94.88 o
   1  -2  10       54.04       41.06     18.83 o
   2  -2  10     4904.86     4453.58    214.49 o
   3  -2  10      287.91      313.85     31.10 o
   4  -2  10     5921.20     6232.44    257.56 o
   5  -2  10     1103.24     1136.05     87.98 o
   6  -2  10     2289.08     2344.97    113.92 o
   7  -2  10     1450.89     1626.90    123.52 o
   8  -2  10      175.11      185.46     47.51 o
   9  -2  10     1112.64     1238.74    110.15 o
  10  -2  10       19.59       44.69     44.69 o
  -7  -1  10      931.86     1125.07    111.20 o
  -6  -1  10       79.30       66.86     40.82 o
  -5  -1  10      741.65      746.41     79.53 o
  -4  -1  10      390.74      326.58     53.14 o
  -3  -1  10     1937.51     1955.82     93.78 o
  -2  -1  10      514.43      566.98     39.34 o
  -1  -1  10     2305.28     2110.37     95.99 o
   0  -1  10     4033.18     3842.84    160.93 o
   1  -1  10     1141.33      979.26    158.19 o
   2  -1  10     6996.51     6914.98    277.28 o
   3  -1  10      867.16      770.61     46.12 o
   4  -1  10     7602.58     7876.37    422.30 o
   5  -1  10       31.15       65.94     22.48 o
   6  -1  10     2940.38     3124.29    197.42 o
   7  -1  10     1118.36     1122.96     96.07 o
   8  -1  10      516.48      508.16     65.10 o
   9  -1  10      624.02      511.33     67.92 o
  10  -1  10      882.57      871.34     89.74 o
  -7   0  10      992.05     1156.74    111.91 o
  -6   0  10       11.34       80.59     45.04 o
  -5   0  10      907.59      943.48     89.74 o
  -4   0  10        1.50       -2.50     29.38 o
  -3   0  10      859.08      835.31    102.41 o
  -2   0  10     1969.41     1936.96     91.34 o
  -1   0  10     4090.16     3974.20    166.54 o
   0   0  10     5044.94     4622.92    202.35 o
   1   0  10     3405.93     2978.53    426.17 o
   2   0  10     4957.70     4862.79    197.95 o
   3   0  10     1899.47     1805.26     81.93 o
   4   0  10     4638.85     4866.10    270.45 o
   5   0  10        3.90        9.12     17.90 o
   6   0  10     3342.56     3586.90    151.09 o
   7   0  10       27.34       19.71     34.14 o
   8   0  10     3144.53     3037.37    196.37 o
   9   0  10      109.06       92.91     44.34 o
  10   0  10     2365.21     2533.07    174.90 o
  11   0  10      662.00      640.13     80.59 o
  -7   1  10      249.22      358.95     64.40 o
  -6   1  10      102.49       86.57     43.99 o
  -5   1  10      965.48     1101.14    100.30 o
  -4   1  10       14.85        9.61     22.33 o
  -3   1  10     3130.91     3272.65    144.23 o
  -2   1  10       22.24        8.93     18.83 o
  -1   1  10     6901.81     5427.21    308.63 o
   0   1  10     1468.33     1198.97    198.30 o
   1   1  10     4502.64     3345.29    198.48 o
   2   1  10     2290.99     2247.76     97.38 o
   3   1  10      373.15      360.71     42.58 o
   4   1  10      938.19      891.59     48.76 o
   5   1  10      602.88      570.66     39.41 o
   6   1  10     1814.92     1895.78     91.29 o
   7   1  10       16.33        6.48     22.36 o
   8   1  10     4264.18     4334.34    188.69 o
   9   1  10       32.09       90.79     40.82 o
  10   1  10     4057.23     4586.84    281.53 o
  -7   2  10      128.39      105.57     49.62 o
  -6   2  10      620.95      731.28     80.59 o
  -5   2  10     1145.53     1184.28     72.65 o
  -4   2  10     1470.90     1547.64    106.81 o
  -3   2  10     4266.64     4258.99    181.46 o
  -2   2  10      901.19      952.09     55.49 o
  -1   2  10     9245.51     9775.74    616.73 o
   0   2  10      217.77      216.68     22.82 o
   1   2  10     3862.51     3873.66    222.41 o
   2   2  10      673.18      593.68     55.25 o
   3   2  10     1641.40     1695.87    112.96 o
   4   2  10     1383.27     1421.34     69.89 o
   5   2  10      579.53      545.81     40.31 o
   6   2  10     4513.35     4734.26    195.58 o
   7   2  10      350.48      369.58     39.48 o
   8   2  10     3836.59     3937.74    174.59 o
   9   2  10      223.72      201.12     39.94 o
  10   2  10     2140.37     2230.12    118.80 o
  -7   3  10        8.13       36.60     42.23 o
  -6   3  10     1564.35     1743.03    136.54 o
  -5   3  10      596.79      656.68     51.26 o
  -4   3  10     1416.89     1507.75     80.75 o
  -3   3  10     2794.48     2903.42    129.77 o
  -2   3  10      386.21      256.29     62.64 o
  -1   3  10     2716.83     2877.05    125.04 o
   0   3  10       13.95        0.54     14.96 o
   1   3  10     3622.68     3708.60    152.65 o
   2   3  10       99.48       81.64     27.10 o
   3   3  10     6060.71     5913.34    233.80 o
   4   3  10     2488.32     2596.87    114.72 o
   5   3  10     9323.36     9450.60    368.24 o
   6   3  10     2774.81     2696.00    123.00 o
   7   3  10     2674.43     2522.40    119.71 o
   8   3  10     1719.60     1704.53     93.52 o
   9   3  10      160.59      173.51     37.07 o
  10   3  10      971.91     1178.56    130.91 o
  -7   4  10        5.22      -13.37     36.25 o
  -6   4  10     1997.12     2168.70    115.59 o
  -5   4  10      380.26      447.33     48.39 o
  -4   4  10     1213.33     1369.86     75.80 o
  -3   4  10      665.89      682.38     65.46 o
  -2   4  10      697.19      629.53     98.18 o
  -1   4  10     1061.60     1141.56     59.53 o
   0   4  10      559.37      618.31     37.32 o
   1   4  10     4730.66     4697.34    272.38 o
   2   4  10      491.35      419.83     48.56 o
   3   4  10    10282.77    10453.16    402.88 o
   4   4  10     1217.83     1163.91     64.06 o
   5   4  10     8951.81     8688.91    341.64 o
   6   4  10     1107.48     1143.15     67.83 o
   7   4  10     2613.82     2512.45    120.64 o
   8   4  10     1838.80     1860.41     99.91 o
   9   4  10      424.60      463.50     48.26 o
  10   4  10      669.28      626.41    102.76 o
  -7   5  10        4.23      -54.37     36.25 o
  -6   5  10     1067.33     1049.90    100.47 o
  -5   5  10      114.81      105.08     27.99 o
  -4   5  10     1537.60     1478.64    153.08 o
  -3   5  10      185.89      219.38     28.07 o
  -2   5  10     3067.48     2926.63    128.62 o
  -1   5  10     1430.69     1398.70     69.34 o
   0   5  10     3878.44     3737.67    224.52 o
   1   5  10     4043.52     3995.27    236.84 o
   2   5  10     2588.12     2647.80    164.70 o
   3   5  10     4939.57     4847.28    198.32 o
   4   5  10       53.79       44.03     22.83 o
   5   5  10     5268.41     5263.35    397.66 o
   6   5  10       88.06       67.54     24.27 o
   7   5  10     2013.32     1999.57    101.36 o
   8   5  10      335.20      344.77     42.37 o
   9   5  10      819.66      778.78    106.63 o
  10   5  10      653.87      793.57    114.02 o
  -7   6  10      136.09      193.59     40.77 o
  -6   6  10      474.90      509.25     51.58 o
  -5   6  10       77.08      103.13     28.99 o
  -4   6  10      974.53     1049.37     64.48 o
  -3   6  10        0.12        0.11     25.87 o
  -2   6  10     3224.17     3172.36    139.18 o
  -1   6  10      312.72      329.97     28.28 o
   0   6  10     6281.87     6175.73    354.38 o
   1   6  10     3278.95     3406.17    207.98 o
   2   6  10     1707.82     1873.24    127.74 o
   3   6  10     6826.51     6953.20    278.08 o
   4   6  10      894.91      857.87     55.56 o
   5   6  10     1537.74     1603.93     83.96 o
   6   6  10      132.20       99.55     33.08 o
   7   6  10     1470.95     1548.12     85.41 o
   8   6  10       51.62       55.39     28.35 o
   9   6  10     2555.13     2855.78    216.43 o
  10   6  10      160.19      177.01     78.83 o
  -6   7  10      146.10      175.48     37.55 o
  -5   7  10      325.69      333.35     61.41 o
  -4   7  10     1169.63     1284.81     73.89 o
  -3   7  10      244.67      277.66     51.38 o
  -2   7  10     3461.00     3714.12    161.03 o
  -1   7  10      112.51      159.77     40.12 o
   0   7  10     7573.35     7434.53    423.00 o
   1   7  10      850.23      753.10     68.27 o
   2   7  10     5240.33     5569.38    323.06 o
   3   7  10      229.92      199.52     29.50 o
   4   7  10      450.66      514.82     42.70 o
   5   7  10     1681.64     1712.34     88.46 o
   6   7  10      265.19      322.55     37.53 o
   7   7  10     3710.87     3725.74    166.58 o
   8   7  10      173.00      143.93     64.40 o
   9   7  10     3381.33     3926.30    274.49 o
  10   7  10        1.19      -60.88     62.99 o
  -6   8  10      137.74      112.50     40.29 o
  -5   8  10      861.33      941.24     66.24 o
  -4   8  10     1325.63     1353.75     77.79 o
  -3   8  10      907.43      820.31     84.81 o
  -2   8  10     4371.85     4378.86    268.16 o
  -1   8  10      396.67      399.42     54.55 o
   0   8  10     3536.86     3477.96    216.07 o
   1   8  10      138.80       95.72     34.84 o
   2   8  10     2294.22     2271.95    149.21 o
   3   8  10      919.29      912.41     95.72 o
   4   8  10     2551.00     2502.01    250.56 o
   5   8  10     2016.99     2081.29    102.98 o
   6   8  10     2522.74     2549.43    153.08 o
   7   8  10     2548.28     2653.55    127.72 o
   8   8  10     1099.63     1257.74    129.50 o
   9   8  10     2043.09     2066.44    179.83 o
  -6   9  10       31.12        8.81     30.01 o
  -5   9  10     1441.39     1588.62     93.05 o
  -4   9  10      671.62      645.39     52.21 o
  -3   9  10     2288.71     2320.17    165.05 o
  -2   9  10     1227.93     1102.90     97.13 o
  -1   9  10      959.80      916.73     86.57 o
   0   9  10     1465.46     1494.93    114.37 o
   1   9  10       10.18       53.84     30.62 o
   2   9  10     5121.62     5024.97    297.37 o
   3   9  10        0.18       12.76     22.15 o
   4   9  10     5969.16     6143.07    254.46 o
   5   9  10      423.01      479.52     44.80 o
   6   9  10     4246.13     4231.30    185.57 o
   7   9  10      949.45      855.50    101.70 o
   8   9  10     1714.66     1844.03    162.58 o
   9   9  10      978.41     1363.67    144.64 o
  -5  10  10     1423.17     1406.25    135.49 o
  -4  10  10       60.98       52.08     49.62 o
  -3  10  10     1073.23      986.77     97.13 o
  -2  10  10      786.75      756.26     80.59 o
  -1  10  10      901.14     1024.42     93.96 o
   0  10  10     1283.63     1366.48    111.20 o
   1  10  10     1169.67     1191.58     99.94 o
   2  10  10     1953.50     2179.40    149.21 o
   3  10  10      587.33      606.27     58.59 o
   4  10  10     5130.72     5466.60    230.66 o
   5  10  10       23.96       10.95     27.10 o
   6  10  10     3912.26     4113.77    254.79 o
   7  10  10      217.56      383.59     78.83 o
   8  10  10     1388.31     1250.00    129.86 o
  -5  11  10      579.12      674.27     97.83 o
  -4  11  10        0.14        4.57     43.29 o
  -3  11  10     1007.92      877.32     98.18 o
  -2  11  10       33.98       43.29     39.77 o
  -1  11  10     1034.16     1015.27     96.78 o
   0  11  10      319.06      387.46     59.83 o
   1  11  10     1451.40     1511.82    120.35 o
   2  11  10     2006.48     1878.16    135.84 o
   3  11  10     1710.94     1663.81     90.57 o
   4  11  10     3860.73     3805.54    169.35 o
   5  11  10      344.92      363.52     41.84 o
   6  11  10     2316.67     2482.40    183.35 o
   7  11  10       18.40      121.41     58.42 o
   8  11  10     1026.28     1296.80    135.84 o
  -4  12  10      172.16      167.51     65.81 o
  -3  12  10     1005.70     1126.83    115.78 o
  -2  12  10       68.33      177.01     55.95 o
  -1  12  10     2167.14     2007.32    152.73 o
   0  12  10      259.62      237.54     55.25 o
   1  12  10     3340.23     3553.27    229.45 o
   2  12  10     1110.57     1126.48    100.65 o
   3  12  10     2170.07     2088.03    108.10 o
   4  12  10     2242.00     2106.86    108.30 o
   5  12  10      341.66      360.00     42.82 o
   6  12  10     1212.32     1207.77    120.35 o
   7  12  10       55.90       64.40     53.14 o
  -3  13  10     1306.18     1472.41    137.95 o
  -2  13  10      403.51      439.19     77.07 o
  -1  13  10     3359.22     3527.58    237.89 o
   0  13  10       76.55       24.63     42.23 o
   1  13  10     3207.05     3725.01    241.41 o
   2  13  10       57.26       69.68     42.58 o
   3  13  10     1542.43     1618.23     91.38 o
   4  13  10      433.12      436.76     85.34 o
   5  13  10      637.13      643.30     86.57 o
   6  13  10      728.73      710.51     94.31 o
  -2  14  10      895.95      973.39    114.02 o
  -1  14  10     1756.25     1813.41    154.49 o
   0  14  10      344.12      333.97     69.33 o
   1  14  10     1215.35     1240.50    114.37 o
   2  14  10       43.40       27.45     38.01 o
   3  14  10     1152.77     1217.96    111.20 o
   4  14  10      114.16      114.37     50.68 o
   5  14  10     1229.02     1361.91    129.15 o
   0  15  10      161.85      179.83     61.94 o
   1  15  10      502.47      522.24     80.94 o
   2  15  10       59.21       35.19     47.86 o
   3  15  10     1255.92     1227.92     98.71 o
   2 -11  11      365.32      434.97     85.16 o
  -1 -10  11        0.88       89.74     63.70 o
   0 -10  11      776.98      771.39    108.74 o
   1 -10  11       50.00       29.21     54.55 o
   2 -10  11      352.71      445.17     86.22 o
   3 -10  11      200.02      237.59     48.24 o
   4 -10  11      354.91      419.04     57.44 o
   5 -10  11      339.07      390.61     60.00 o
  -2  -9  11     1012.83     1020.55    118.59 o
  -1  -9  11        5.26       47.16     56.31 o
   0  -9  11      738.37      672.86     95.72 o
   1  -9  11        8.41       -8.45     39.77 o
   2  -9  11      993.21     1088.88     79.13 o
   3  -9  11      178.13      160.38     43.24 o
   4  -9  11     1883.15     1963.68    114.81 o
   5  -9  11      765.13      847.82    124.93 o
   6  -9  11     1006.32     1102.07     83.97 o
  -3  -8  11      235.92      281.53     72.14 o
  -2  -8  11      354.00      431.80     77.77 o
  -1  -8  11       74.38       76.37     52.08 o
   0  -8  11      599.88      590.86     85.16 o
   1  -8  11      118.45      113.47     37.76 o
   2  -8  11     2594.82     2807.29    209.92 o
   3  -8  11        4.35       32.08     31.16 o
   4  -8  11     2988.68     3432.11    168.57 o
   5  -8  11      375.97      500.81     46.37 o
   6  -8  11      997.04     1177.73     84.09 o
   7  -8  11      251.91      297.66     56.66 o
  -4  -7  11       19.10      -28.51     45.04 o
  -3  -7  11      509.88      483.18     77.07 o
  -2  -7  11      242.60      212.56     57.71 o
  -1  -7  11      830.98      918.49     96.78 o
   0  -7  11     1428.17     1339.74    122.47 o
   1  -7  11     1193.73     1363.40     84.67 o
   2  -7  11     2798.50     2984.16    145.91 o
   3  -7  11      448.56      429.55     49.93 o
   4  -7  11     2058.19     2224.44    119.66 o
   5  -7  11       13.08       27.43     54.37 o
   6  -7  11      620.03      737.15     69.50 o
   7  -7  11      176.59      196.87     92.55 o
   8  -7  11      278.07      312.82     52.25 o
  -4  -6  11       27.78      -48.21     40.82 o
  -3  -6  11     1072.22     1024.42    100.65 o
  -2  -6  11       76.71      -16.19     38.01 o
  -1  -6  11     3211.94     3139.77    213.26 o
   0  -6  11      664.66      628.91     50.85 o
   1  -6  11     1780.96     2026.30    105.36 o
   2  -6  11     1236.15     1346.40     82.34 o
   3  -6  11      567.94      609.85     54.18 o
   4  -6  11     1098.19     1263.86    102.93 o
   5  -6  11        9.77       18.40     28.56 o
   6  -6  11      695.80      705.98     61.50 o
   7  -6  11        6.20      -44.85     29.90 o
   8  -6  11     1234.34     1256.68    121.41 o
   9  -6  11       91.95       -2.46     47.16 o
  -5  -5  11      435.74      313.20     63.70 o
  -4  -5  11      372.18      475.08     70.03 o
  -3  -5  11     1366.13     1275.69    109.80 o
  -2  -5  11      145.04       90.09     41.53 o
  -1  -5  11     2770.63     2748.09    186.16 o
   0  -5  11      200.24      184.78     31.46 o
   1  -5  11     2498.74     2663.32    139.71 o
   2  -5  11      680.33      731.78     53.91 o
   3  -5  11      792.63      842.70     59.30 o
   4  -5  11      846.16      944.96     65.68 o
   5  -5  11      533.02      537.84     92.38 o
   6  -5  11     1661.71     1820.28    103.56 o
   7  -5  11      281.34      339.41    108.21 o
   8  -5  11     2039.48     2010.48    156.60 o
   9  -5  11       21.58       44.69     52.79 o
  -5  -4  11      771.20      850.58     90.79 o
  -4  -4  11      428.00      402.94     63.34 o
  -3  -4  11     2003.88     1895.41    141.12 o
  -2  -4  11       36.48       59.12     36.60 o
  -1  -4  11     2764.11     2664.98    121.53 o
   0  -4  11       13.90       -9.89     19.03 o
   1  -4  11     2080.79     1986.75     96.88 o
   2  -4  11      188.84      261.97     32.95 o
   3  -4  11     1580.02     1706.69     89.96 o
   4  -4  11      537.49      565.76     48.52 o
   5  -4  11     2010.07     2003.33    105.01 o
   6  -4  11     1305.74     1500.96     89.63 o
   7  -4  11     1303.63     1387.24    121.06 o
   8  -4  11     1774.71     1794.76    141.82 o
   9  -4  11      200.91      228.04     62.29 o
  -6  -3  11      756.30      762.24     90.44 o
  -5  -3  11      641.43      654.21     79.53 o
  -4  -3  11      935.01     1051.87     95.72 o
  -3  -3  11     1599.37     1551.59    120.35 o
  -2  -3  11      962.94      877.33     54.32 o
  -1  -3  11      807.16      816.98     52.24 o
   0  -3  11       84.19      112.05     23.02 o
   1  -3  11     1356.03     1461.06     75.02 o
   2  -3  11        2.34        7.87     28.68 o
   3  -3  11     2970.50     3369.22    208.33 o
   4  -3  11      259.35      264.96     34.81 o
   5  -3  11     4070.65     4086.73    180.35 o
   6  -3  11      732.23      772.80     81.29 o
   7  -3  11     2467.38     2470.79    173.14 o
   8  -3  11      787.22      767.88     84.11 o
   9  -3  11      364.91      291.38     61.23 o
  10  -3  11      423.49      400.83     70.73 o
  -6  -2  11     1258.90     1350.64    121.76 o
  -5  -2  11        8.37       26.75     39.77 o
  -4  -2  11     1490.31     1564.61    124.23 o
  -3  -2  11      109.29      149.92     42.58 o
  -2  -2  11     1235.93     1239.50     67.05 o
  -1  -2  11      459.39      442.75     35.67 o
   0  -2  11     1532.48     1481.15     90.09 o
   1  -2  11     2415.98     2235.89    217.31 o
   2  -2  11      342.47      378.10     32.60 o
   3  -2  11     5568.31     5635.38    233.14 o
   4  -2  11       29.20       11.26     20.43 o
   5  -2  11     4406.77     4679.40    281.18 o
   6  -2  11      318.47      332.56     55.60 o
   7  -2  11     1386.96     1373.17    113.32 o
   8  -2  11      462.35      533.85     70.03 o
   9  -2  11      306.17      281.88     60.18 o
  10  -2  11      710.05      638.02     83.76 o
  -6  -1  11      648.35      632.74     80.24 o
  -5  -1  11       18.18       13.37     34.84 o
  -4  -1  11      730.63      843.18     82.00 o
  -3  -1  11      109.36      122.00     42.93 o
  -2  -1  11     1351.60     1380.28     74.78 o
  -1  -1  11      276.64      277.79     28.47 o
   0  -1  11     3691.81     3422.35    146.54 o
   1  -1  11     2479.92     2208.72     99.41 o
   2  -1  11     3351.71     3341.29    146.40 o
   3  -1  11     4503.61     4424.42    184.64 o
   4  -1  11      726.78      661.60     66.16 o
   5  -1  11     2196.81     2329.67    155.19 o
   6  -1  11        6.79       36.95     38.01 o
   7  -1  11     1290.48     1061.72     94.31 o
   8  -1  11      260.58      262.88     54.90 o
   9  -1  11      515.97      560.25     73.55 o
  10  -1  11      172.19      294.20     62.29 o
  -6   0  11      518.55      606.70     77.42 o
  -5   0  11       40.39       52.44     38.71 o
  -4   0  11      929.37     1156.04     99.94 o
  -3   0  11       18.61        5.16     21.00 o
  -2   0  11     1878.10     1980.13     94.84 o
  -1   0  11      208.86      215.47     25.87 o
   0   0  11     5533.17     5479.02    224.27 o
   1   0  11      662.30      659.04     41.54 o
   2   0  11     5563.65     5337.88    217.48 o
   3   0  11     1797.31     1558.98    109.09 o
   4   0  11     2140.23     2139.63    142.17 o
   5   0  11     2292.64     2054.47    138.65 o
   6   0  11      327.09      208.33     45.40 o
   7   0  11     2461.82     2490.84    168.57 o
   8   0  11       59.68       78.48     41.88 o
   9   0  11     1996.19     2049.90    150.62 o
  10   0  11        7.59      -51.38     39.41 o
  -6   1  11       98.04       32.02     42.58 o
  -5   1  11      342.76      305.11     58.07 o
  -4   1  11     1305.93     1392.28     77.98 o
  -3   1  11      316.59      369.75     42.76 o
  -2   1  11     3116.00     3354.23    364.58 o
  -1   1  11      211.39       88.99     59.47 o
   0   1  11     4742.31     4643.00    191.83 o
   1   1  11       71.22       97.02     18.79 o
   2   1  11     3053.60     2733.67    169.97 o
   3   1  11     1340.72     1118.73     87.98 o
   4   1  11      894.71      842.83     72.85 o
   5   1  11     1681.42     1696.25     81.51 o
   6   1  11     1498.71     1467.26     75.37 o
   7   1  11     2680.11     2702.60    130.56 o
   8   1  11      873.25      920.96     85.87 o
   9   1  11     3241.70     3162.65    205.87 o
  10   1  11       38.64      -16.54     39.41 o
  -6   2  11       37.87       12.32     39.41 o
  -5   2  11     1234.44     1249.29    106.63 o
  -4   2  11      666.57      703.62     52.50 o
  -3   2  11     1928.78     1875.21     92.94 o
  -2   2  11     2039.38     2136.92    204.46 o
  -1   2  11     1150.50     1105.47     59.68 o
   0   2  11     3096.58     3044.35    187.57 o
   1   2  11        6.28       21.11     25.69 o
   2   2  11     2219.73     2051.30    134.08 o
   3   2  11      365.05      338.54     43.64 o
   4   2  11     1105.04     1046.44     57.29 o
   5   2  11      196.38      219.06     28.54 o
   6   2  11     2928.36     2950.75    130.89 o
   7   2  11     1648.14     1769.16     92.35 o
   8   2  11     1827.15     1665.12     90.77 o
   9   2  11     2055.75     2068.20    146.40 o
  10   2  11      177.91      179.48     52.08 o
  -6   3  11        0.46        3.87     38.36 o
  -5   3  11     2191.87     2250.65    114.71 o
  -4   3  11      291.86      373.39     57.89 o
  -3   3  11     2932.02     2940.12    195.66 o
  -2   3  11     1451.88     1235.92     95.37 o
  -1   3  11     1099.82     1130.40     61.03 o
   0   3  11     1098.99      976.56     78.83 o
   1   3  11      635.28      628.87     58.07 o
   2   3  11     2741.70     2556.30    161.18 o
   3   3  11       60.63       30.97     26.39 o
   4   3  11     3820.26     3885.43    161.93 o
   5   3  11      303.51      325.98     40.12 o
   6   3  11     4317.13     4355.17    184.27 o
   7   3  11      269.63      299.08     38.37 o
   8   3  11     2858.98     2771.32    131.61 o
   9   3  11      765.14      729.09     60.07 o
  10   3  11      213.51      208.48     41.33 o
  -6   4  11        1.73       16.54     36.60 o
  -5   4  11     1950.42     2244.72    150.09 o
  -4   4  11      178.73      169.84     31.46 o
  -3   4  11     1415.66     1465.93     92.20 o
  -2   4  11      322.14      331.64     31.46 o
  -1   4  11     1292.49     1247.31     64.63 o
   0   4  11      156.33      150.27     36.25 o
   1   4  11     2262.73     2144.91    139.01 o
   2   4  11     4131.07     3809.46    227.69 o
   3   4  11     1387.25     1393.93    102.41 o
   4   4  11    10783.74    11081.32    428.52 o
   5   4  11      389.91      361.39     36.83 o
   6   4  11     5721.61     5659.02    233.41 o
   7   4  11        4.03       -5.94     24.53 o
   8   4  11     1807.24     1691.01    257.25 o
   9   4  11      262.81      280.95     60.35 o
  10   4  11      223.85      219.24     78.83 o
  -6   5  11      110.78      126.47     36.60 o
  -5   5  11      507.52      501.85     47.60 o
  -4   5  11        3.66        1.78     21.21 o
  -3   5  11      964.13      985.49     59.83 o
  -2   5  11       15.47       37.09     18.60 o
  -1   5  11     1968.44     1884.15    130.21 o
   0   5  11      363.31      342.06     46.10 o
   1   5  11     5466.01     5197.41    303.35 o
   2   5  11     2296.56     2386.68    154.84 o
   3   5  11     6230.15     6085.29    348.75 o
   4   5  11     4792.74     4792.03    199.20 o
   5   5  11     1193.40     1184.69     76.37 o
   6   5  11     3702.01     3614.47    159.74 o
   7   5  11        5.47       18.08     25.38 o
   8   5  11     1505.69     1523.17     87.33 o
   9   5  11       41.18       52.48     31.05 o
  10   5  11     1171.07     1158.85    136.89 o
  -6   6  11      189.76      217.85     60.53 o
  -5   6  11      411.98      399.30     71.61 o
  -4   6  11      387.65      458.34     63.17 o
  -3   6  11     1109.14     1081.43     97.83 o
  -2   6  11       58.57      105.57     37.65 o
  -1   6  11     3492.47     3453.68    215.02 o
   0   6  11        0.80       18.30     29.91 o
   1   6  11     5057.90     5046.79    296.66 o
   2   6  11       38.89       41.88     27.80 o
   3   6  11     1889.81     1982.59     95.43 o
   4   6  11     1011.74     1031.35     74.08 o
   5   6  11      299.42      250.41     33.37 o
   6   6  11      905.41      905.07    114.72 o
   7   6  11      353.75      370.09     42.37 o
   8   6  11     2262.27     2172.69    111.79 o
   9   6  11      145.19      133.38     65.81 o
  10   6  11     2710.75     2911.03    226.28 o
  -6   7  11      474.60      522.45     82.70 o
  -5   7  11      119.42      152.29     33.60 o
  -4   7  11      653.67      676.78     52.11 o
  -3   7  11     1099.88     1030.40     94.66 o
  -2   7  11     1673.93     1725.43    129.15 o
  -1   7  11     2848.69     2773.08    180.18 o
   0   7  11      295.63      329.04     51.38 o
   1   7  11     3851.81     3645.12    223.47 o
   2   7  11       62.50       87.27     34.49 o
   3   7  11     1920.94     1961.75    229.80 o
   4   7  11      101.51       93.23     39.41 o
   5   7  11      963.29     1038.34     85.34 o
   6   7  11      637.03      689.72     64.93 o
   7   7  11     1627.18     1508.67     86.51 o
   8   7  11     1833.08     1966.88    104.93 o
   9   7  11      915.82      796.03    111.20 o
  -5   8  11       62.85       72.81     58.77 o
  -4   8  11     1503.11     1471.70    126.69 o
  -3   8  11      718.15      636.26     76.72 o
  -2   8  11     1601.99     1667.72    130.21 o
  -1   8  11     2618.49     2758.30    182.64 o
   0   8  11      696.46      620.78     67.22 o
   1   8  11     2855.56     2907.16    187.57 o
   2   8  11      106.62       97.13     35.19 o
   3   8  11     3040.99     2924.80    371.80 o
   4   8  11       38.31       43.55     25.09 o
   5   8  11     3903.62     3756.73    205.87 o
   6   8  11      519.00      461.90     45.10 o
   7   8  11     3229.00     3416.57    172.26 o
   8   8  11      827.70      962.48    114.02 o
   9   8  11     1366.22     1635.69    155.19 o
  -5   9  11        0.79      -24.99     45.40 o
  -4   9  11     1641.30     1691.65    141.47 o
  -3   9  11      354.08      365.64     64.40 o
  -2   9  11     1534.17     1572.35    125.99 o
  -1   9  11      487.73      457.14     64.40 o
   0   9  11      932.56      845.30     81.29 o
   1   9  11      604.83      588.40     66.16 o
   2   9  11      511.36      512.39     61.94 o
   3   9  11     2843.46     2689.50    210.97 o
   4   9  11      287.46      264.30     36.78 o
   5   9  11     4340.39     4379.96    278.01 o
   6   9  11        8.10       36.00     28.24 o
   7   9  11     3864.75     3877.43    175.49 o
   8   9  11      174.57      217.48     72.14 o
   9   9  11     1416.91     1238.38    135.84 o
  -5  10  11       11.60      -13.37     54.19 o
  -4  10  11     1355.03     1401.32    131.26 o
  -3  10  11       29.04       -8.09     41.17 o
  -2  10  11      745.28      756.97     85.52 o
  -1  10  11       57.52       -0.35     33.08 o
   0  10  11     1240.83     1313.69    111.20 o
   1  10  11      510.84      516.96     64.40 o
   2  10  11     1836.01     1803.56    132.67 o
   3  10  11     1727.75     1752.65    126.34 o
   4  10  11     1749.83     1884.18    100.01 o
   5  10  11     3556.82     3393.41    155.65 o
   6  10  11      415.95      450.51     46.31 o
   7  10  11     2359.50     2880.41    212.56 o
   8  10  11        0.73      -34.14     53.14 o
  -4  11  11      452.61      474.38     80.59 o
  -3  11  11       62.02      136.19     53.84 o
  -2  11  11      725.27      732.33     86.22 o
  -1  11  11       29.62       32.38     38.71 o
   0  11  11     1497.74     1451.29    118.24 o
   1  11  11      187.19      178.07     49.27 o
   2  11  11     2872.31     2693.90    179.83 o
   3  11  11     1017.07     1007.58     67.57 o
   4  11  11     2549.72     2561.90    125.81 o
   5  11  11     1751.81     2027.04    106.31 o
   6  11  11      607.42      639.43     92.20 o
   7  11  11     1040.82     1138.44    121.06 o
  -3  12  11      226.05      206.22     61.94 o
  -2  12  11      847.80      709.11     89.74 o
  -1  12  11      232.03      257.60     60.53 o
   0  12  11     2428.26     2800.88    195.31 o
   1  12  11       26.51      -22.17     37.30 o
   2  12  11     2969.22     2959.59    199.89 o
   3  12  11       40.21       33.17     26.62 o
   4  12  11     1649.58     1693.17     94.63 o
   5  12  11      258.76      266.31     40.77 o
   6  12  11      580.27      575.73     89.39 o
   7  12  11      737.54      968.11    114.02 o
  -2  13  11      962.91      951.93    109.80 o
  -1  13  11      730.32      705.59     89.74 o
   0  13  11     2396.94     2278.99    169.62 o
   1  13  11      235.15      183.70     55.95 o
   2  13  11     2189.63     2339.17    168.92 o
   3  13  11       16.93       37.65     40.47 o
   4  13  11      949.90      932.48     93.61 o
   5  13  11       46.95       -1.06     40.47 o
   6  13  11     1282.41     1278.85    129.15 o
  -1  14  11      930.93     1027.24    113.32 o
   0  14  11      954.01      963.54    103.81 o
   1  14  11      452.96      492.68     76.37 o
   2  14  11     1195.04     1421.03    124.93 o
   3  14  11       18.50       -6.69     40.47 o
   4  14  11     1179.93     1321.08    151.50 o
   0  -9  12      246.43      381.12     86.22 o
   1  -9  12      330.63      521.89     91.85 o
   2  -9  12        3.72      -11.26     71.61 o
   3  -9  12      966.98     1036.00     80.62 o
   4  -9  12        8.23       32.82     37.32 o
   5  -9  12     2263.25     2572.26    256.19 o
  -2  -8  12      246.79      276.60     72.85 o
  -1  -8  12      181.07      255.49     70.03 o
   0  -8  12       77.20       57.36     53.14 o
   1  -8  12     1510.66     1722.27    150.27 o
   2  -8  12      462.84      425.68     54.79 o
   3  -8  12     2077.05     2235.38    124.04 o
   4  -8  12      188.37      238.91     47.78 o
   5  -8  12     1791.97     2018.71    118.69 o
   6  -8  12       33.56       14.15     29.70 o
  -3  -7  12       37.47       38.36     51.03 o
  -2  -7  12      341.40      479.31     80.24 o
  -1  -7  12      103.35      143.58     55.25 o
   0  -7  12     2366.67     2579.53    192.50 o
   1  -7  12      326.50      451.09     49.90 o
   2  -7  12     1471.71     1724.59    202.70 o
   3  -7  12     1288.58     1272.14     98.71 o
   4  -7  12      476.68      493.97     58.42 o
   5  -7  12     1131.56     1317.12     87.89 o
   6  -7  12       26.85       -7.89     33.87 o
   7  -7  12      518.27      646.82     93.96 o
  -3  -6  12      280.83      187.22     57.36 o
  -2  -6  12     1436.23     1528.36    130.21 o
  -1  -6  12      170.03      219.95     54.55 o
   0  -6  12     2103.42     2385.27    175.96 o
   1  -6  12      171.36      184.93     35.60 o
   2  -6  12     2236.97     2427.45    122.80 o
   3  -6  12      579.82      556.50     53.82 o
   4  -6  12      726.93      788.09     64.20 o
   5  -6  12      672.22      743.96     64.32 o
   6  -6  12       77.10       55.71     35.81 o
   7  -6  12     1046.73     1032.51    111.56 o
   8  -6  12        5.31       51.38     58.07 o
  -4  -5  12      322.10      434.26     71.09 o
  -3  -5  12      696.94      944.54     95.72 o
  -2  -5  12     1169.19     1144.77    104.87 o
  -1  -5  12       63.04       44.69     38.71 o
   0  -5  12     3053.87     3106.74    143.57 o
   1  -5  12        0.25       -4.75     38.01 o
   2  -5  12     1510.62     1583.52     88.15 o
   3  -5  12       96.06      122.91     33.17 o
   4  -5  12      754.91      867.13     64.95 o
   5  -5  12      451.69      503.37     59.65 o
   6  -5  12      986.97      942.42     97.83 o
   7  -5  12     1141.91     1277.45    119.65 o
   8  -5  12      946.40      744.65     96.07 o
  -4  -4  12      539.78      514.85     69.68 o
  -3  -4  12      848.27      870.28     86.57 o
  -2  -4  12     1617.52     1579.04    123.52 o
  -1  -4  12      799.41      908.63     58.50 o
   0  -4  12     1156.28     1226.52     69.86 o
   1  -4  12       21.40       35.17     23.97 o
   2  -4  12     1351.34     1450.65     79.38 o
   3  -4  12        4.83       18.10     24.22 o
   5  -4  12       71.39       64.75     44.69 o
   6  -4  12     3672.29     3940.73    251.97 o
   7  -4  12      617.36      685.18     83.76 o
   8  -4  12     1425.76     1467.13    131.62 o
   9  -4  12     1053.63     1139.50    111.91 o
  -5  -3  12     1085.01     1230.99    114.37 o
  -4  -3  12      147.90      139.36     47.51 o
  -3  -3  12     1077.85     1090.93     97.83 o
  -2  -3  12      367.34      361.06     54.55 o
  -1  -3  12      469.63      483.57     77.77 o
   0  -3  12      387.48      430.40     37.29 o
   1  -3  12      399.30      409.68     37.07 o
   2  -3  12     1152.70      913.20    199.18 o
   3  -3  12      296.59      273.20     32.35 o
   4  -3  12     3305.73     3490.98    220.30 o
   5  -3  12       17.31       29.21     40.47 o
   6  -3  12     3786.36     3928.06    249.51 o
   7  -3  12      393.40      478.60     68.98 o
   8  -3  12     1789.38     1934.82    150.27 o
   9  -3  12      311.20      275.90     66.16 o
  -5  -2  12     1024.77     1118.73    107.33 o
  -4  -2  12       25.32       27.45     39.06 o
  -3  -2  12      830.28      843.54     80.94 o
  -2  -2  12       75.73       36.11     21.94 o
  -1  -2  12     1241.99     1242.93     68.29 o
   0  -2  12      302.29      257.56     29.45 o
   1  -2  12     1629.64     1635.34    115.43 o
   2  -2  12     1420.42     1409.91     73.40 o
   3  -2  12     1844.17     1700.80    120.71 o
   4  -2  12     3661.07     3672.92    229.45 o
   5  -2  12      395.80      402.24     60.18 o
   6  -2  12     3021.13     3029.62    199.54 o
   7  -2  12       86.35       61.58     43.99 o
   8  -2  12      903.33     1041.66    102.05 o
   9  -2  12      120.20       65.46     52.44 o
  -5  -1  12      637.20      664.41     80.59 o
  -4  -1  12      221.04      206.22     49.62 o
  -3  -1  12      951.22      981.14     90.09 o
  -2  -1  12        3.21       30.61     20.72 o
  -1  -1  12     1976.13     1949.49    157.48 o
   0  -1  12      316.59      184.93     93.61 o
   1  -1  12     4463.28     4146.74    175.42 o
   2  -1  12     1571.16     1546.56     76.38 o
   3  -1  12     3535.13     3371.68    208.68 o
   4  -1  12     2036.91     2037.93    139.01 o
   5  -1  12     1021.17      995.21     86.92 o
   6  -1  12      655.73      540.19     65.46 o
   7  -1  12       14.14      -23.58     35.54 o
   8  -1  12     1371.11     1358.03    118.24 o
   9  -1  12       24.46      -58.07     38.71 o
  10  -1  12     1708.96     1784.20    146.40 o
  -5   0  12      156.68      124.58     46.45 o
  -4   0  12      143.95      117.89     43.64 o
  -3   0  12      719.93      746.09     52.73 o
  -2   0  12      425.32      464.15     39.53 o
  -1   0  12     2458.91     2464.13    218.89 o
   0   0  12       87.12       84.64     21.51 o
   1   0  12     4653.67     4211.47    176.66 o
   2   0  12        6.05       -2.46     26.75 o
   3   0  12     3856.79     3614.86    220.65 o
   4   0  12      666.66      646.82     66.16 o
   5   0  12      915.08      769.64     72.85 o
   6   0  12     2197.49     2033.36    143.23 o
   7   0  12      614.72      611.63     71.44 o
   8   0  12     1472.19     1397.45    116.84 o
   9   0  12      376.64      259.71     59.47 o
  10   0  12     1842.65     1942.56    151.32 o
  -6   1  12      293.07      273.08     60.88 o
  -5   1  12      109.59       85.87     46.80 o
  -4   1  12      719.30      933.98     88.33 o
  -3   1  12      701.51      718.66     52.49 o
  -2   1  12     1074.66     1145.14    102.23 o
  -1   1  12     2738.00     2491.76    134.26 o
   0   1  12      362.34      413.35     33.21 o
   1   1  12     2811.49     2618.59    165.05 o
   2   1  12      166.73      155.55     35.90 o
   3   1  12     4314.81     4102.26    245.64 o
   4   1  12      250.74      205.52     40.47 o
   5   1  12     4582.76     4434.81    266.75 o
   6   1  12      402.86      404.35     54.90 o
   7   1  12     1587.34     1355.57    107.69 o
   8   1  12      963.82     1001.19     91.50 o
   9   1  12     1152.95     1124.01    102.76 o
  10   1  12     1695.06     1648.36    134.43 o
  -6   2  12      845.19      950.52     99.24 o
  -5   2  12        2.92      -13.72     33.78 o
  -4   2  12     1491.95     1744.23     94.55 o
  -3   2  12      548.71      587.37     46.65 o
  -2   2  12     1864.33     1693.16    174.20 o
  -1   2  12     1587.05     1558.45    103.99 o
   0   2  12      359.41      342.41     45.40 o
   1   2  12     2037.56     1879.57    126.69 o
   2   2  12       79.79       76.01     31.32 o
   3   2  12     1286.45     1239.09     95.72 o
   4   2  12      403.22      337.13     47.51 o
   5   2  12     1814.93     1746.03     85.81 o
   6   2  12      263.43      291.56     35.18 o
   7   2  12     3796.51     4140.42    271.33 o
   8   2  12      575.83      528.93     67.22 o
   9   2  12     2126.39     2265.97    160.47 o
  10   2  12      786.13      897.38     90.44 o
  -6   3  12      815.72     1098.67    108.04 o
  -5   3  12        4.19      -28.15     32.02 o
  -4   3  12     2320.21     2503.26    122.55 o
  -3   3  12       27.20       57.31     36.95 o
  -2   3  12     3094.69     2965.90    218.71 o
  -1   3  12      376.90      404.70     51.73 o
   0   3  12     1238.27     1135.63     88.33 o
   1   3  12      281.42      298.42     44.69 o
   2   3  12      180.20      212.91     38.01 o
   3   3  12      967.89      902.66     78.48 o
   4   3  12      278.17      294.55     46.80 o
   5   3  12     5812.82     5379.54    220.02 o
   6   3  12      357.65      343.67     37.81 o
   7   3  12     3947.32     4144.19    335.37 o
   8   3  12       26.82       50.34     30.01 o
   9   3  12     1441.40     1414.69    116.13 o
  10   3  12      489.59      374.79     62.99 o
  -6   4  12      701.73      774.91     88.33 o
  -5   4  12      167.94      233.43     56.83 o
  -4   4  12     1173.81     1213.07     73.26 o
  -3   4  12        2.45       36.95     22.04 o
  -2   4  12     1680.42     1599.10    118.59 o
  -1   4  12       64.75      101.35     34.84 o
   0   4  12     1638.68     1822.56    127.04 o
   1   4  12      886.46      970.23     80.24 o
   2   4  12     3408.30     3198.54    197.78 o
   3   4  12     3982.73     3961.49    238.60 o
   4   4  12     5180.19     5060.87    298.07 o
   5   4  12     3509.16     3590.49    156.27 o
   6   4  12     1054.26     1065.41     66.26 o
   7   4  12     2004.17     2041.67    104.31 o
   8   4  12       10.35       -0.41     37.48 o
   9   4  12      935.95      810.39     80.24 o
  10   4  12      109.14       85.66     37.09 o
  -5   5  12      142.74      199.15     36.33 o
  -4   5  12      523.00      664.11     52.29 o
  -3   5  12       19.36       24.99     34.84 o
  -2   5  12      471.67      468.05     60.18 o
  -1   5  12       37.35        8.45     30.97 o
   0   5  12     4394.73     4507.66    269.92 o
   1   5  12      138.78      186.51     38.36 o
   2   5  12     7173.10     6740.20    385.70 o
   3   5  12      257.02      207.28     39.77 o
   4   5  12     3946.83     3914.58    166.97 o
   5   5  12     2341.71     2189.75    113.84 o
   6   5  12     1103.00     1156.87     70.56 o
   7   5  12     1509.14     1553.28    104.69 o
   8   5  12       87.95       84.39     31.66 o
   9   5  12      803.45      899.46     85.69 o
  -5   6  12      501.55      555.77     51.45 o
  -4   6  12      166.60      174.90     53.14 o
  -3   6  12      596.91      615.14     72.85 o
  -2   6  12     1140.22     1186.65    101.00 o
  -1   6  12      935.40      881.90     80.94 o
   0   6  12     2193.51     2273.36    153.43 o
   1   6  12      204.65      145.34     40.47 o
   2   6  12     3567.10     3432.92    213.26 o
   3   6  12       37.70       46.80     29.91 o
   4   6  12     3248.84     3300.82    146.44 o
   5   6  12      513.94      521.12     80.41 o
   6   6  12      857.70      887.82     98.01 o
   7   6  12      986.57      933.31     64.53 o
   8   6  12      495.16      472.05     49.36 o
   9   6  12     1469.39     1488.63    158.71 o
  -5   7  12      620.01      728.46     92.55 o
  -4   7  12       72.45       63.34     43.99 o
  -3   7  12     1504.14     1530.82    122.82 o
  -2   7  12      485.13      470.86     63.34 o
  -1   7  12     1655.98     1722.27    128.45 o
   0   7  12     2173.71     2155.82    150.62 o
   1   7  12      405.42      384.99     51.73 o
   2   7  12     2536.73     2706.57    177.36 o
   3   7  12      130.94      168.21     41.17 o
   4   7  12     1376.22     1342.73     76.62 o
   5   7  12        3.26      -17.60     22.80 o
   6   7  12     1780.02     1606.99     89.69 o
   7   7  12      242.62      263.90     39.51 o
   8   7  12     2136.95     2222.44    117.22 o
   9   7  12      903.79      863.60    115.08 o
  -5   8  12      967.61     1145.83    119.30 o
  -4   8  12        9.99       34.14     43.29 o
  -3   8  12     1757.42     1915.11    148.51 o
  -2   8  12      545.81      634.85     76.72 o
  -1   8  12     2790.92     2768.15    186.16 o
   0   8  12     1819.67     1745.84    129.15 o
   1   8  12      632.01      680.95     71.79 o
   2   8  12     1083.29     1051.17     91.85 o
   3   8  12      164.31      192.14     44.34 o
   4   8  12     1585.43     1618.63     88.93 o
   5   8  12      320.00      311.52     40.84 o
   6   8  12     3407.04     3023.03    142.21 o
   7   8  12        0.86       -1.51     37.30 o
   8   8  12     2566.55     2528.85    196.72 o
   9   8  12       88.51       54.55     63.70 o
  -4   9  12       17.97       48.92     44.69 o
  -3   9  12     2246.13     2468.67    179.83 o
  -2   9  12       79.42       74.25     45.40 o
  -1   9  12     1158.40     1051.52     97.13 o
   0   9  12      458.00      452.21     62.64 o
   1   9  12      958.33     1063.83     96.07 o
   2   9  12      868.59      801.66     79.53 o
   3   9  12      835.39      772.80     76.01 o
   4   9  12     2317.76     2111.63    108.86 o
   5   9  12      999.91     1187.88     75.10 o
   6   9  12     3664.86     3627.88    166.68 o
   7   9  12      211.02      270.08     41.19 o
   8   9  12     2338.86     2608.03    203.41 o
  -4  10  12      128.59       61.58     58.07 o
  -3  10  12      696.19      677.43     85.52 o
  -2  10  12       70.36       76.37     46.80 o
  -1  10  12      646.90      698.20     83.76 o
   0  10  12        7.16        9.50     35.19 o
   1  10  12     1529.18     1431.23    117.19 o
   2  10  12      434.88      663.36     73.90 o
   3  10  12     2922.01     2902.23    191.79 o
   4  10  12     1493.30     1378.51     81.65 o
   5  10  12     2614.94     2663.47    130.98 o
   6  10  12     2066.56     2307.53    128.10 o
   7  10  12      844.31      756.61    103.11 o
   8  10  12     1303.98     1514.28    150.27 o
  -3  11  12      389.84      406.46     72.85 o
  -2  11  12      345.25      421.94     69.33 o
  -1  11  12      947.66     1099.03    107.33 o
   0  11  12      184.26      165.75     52.44 o
   1  11  12     2604.34     2829.74    193.90 o
   2  11  12       16.19       -1.41     34.84 o
   3  11  12     3029.95     2886.40    193.20 o
   4  11  12      163.63      126.20     33.29 o
   5  11  12     1623.74     1588.14     93.29 o
   6  11  12      350.94      298.95     42.00 o
   7  11  12      356.95      401.89     84.46 o
  -2  12  12      357.34      322.35     72.14 o
  -1  12  12     1280.05     1236.27    118.95 o
   0  12  12      778.74      727.76     89.39 o
   1  12  12     1899.11     1937.99    150.97 o
   2  12  12      313.85      338.89     64.05 o
   3  12  12     1986.96     2106.20    154.14 o
   4  12  12        0.19      -15.55     26.60 o
   5  12  12      620.67      691.52     94.14 o
   6  12  12      193.37      138.65     60.18 o
  -1  13  12      571.10      574.32     87.27 o
   0  13  12      756.33      731.63     92.55 o
   1  13  12     1369.29     1273.58    119.65 o
   2  13  12      610.79      627.81     82.70 o
   3  13  12     1564.68     1619.15    134.08 o
   4  13  12       47.50      -13.47     25.86 o
   5  13  12     1477.26     1670.12     97.84 o
   1  14  12      334.12      358.60     68.98 o
   2  14  12      496.25      545.11     81.29 o
   0  -8  13       95.57      135.84     63.34 o
   1  -8  13      398.25      377.60     80.59 o
   2  -8  13      345.02      472.10     58.22 o
   3  -8  13      905.32      983.70     80.30 o
   4  -8  13      958.06     1054.76     84.92 o
   5  -8  13      420.30      503.53     63.34 o
  -1  -7  13      371.50      413.50     76.37 o
   0  -7  13       15.46      -27.80     46.10 o
   1  -7  13     1783.25     2145.62    172.09 o
   2  -7  13      204.75      215.23     43.41 o
   3  -7  13     1569.80     1805.17    189.68 o
   4  -7  13      611.98      740.75     68.92 o
   5  -7  13      416.47      486.00    109.97 o
   6  -7  13      279.41      243.52     68.62 o
  -2  -6  13      382.57      487.40     77.07 o
  -1  -6  13     1079.57     1199.32    114.37 o
   0  -6  13      376.43      377.25     67.22 o
   1  -6  13     2177.48     2381.35    122.98 o
   2  -6  13        1.97      -13.58     28.33 o
   3  -6  13     1457.72     1616.93     97.24 o
   4  -6  13      147.48      208.08     41.65 o
   5  -6  13      361.68      557.08     82.00 o
   6  -6  13      264.80      322.35     70.38 o
   7  -6  13      181.36      228.39     72.49 o
  -3  -5  13      364.24      288.92     65.10 o
  -2  -5  13     1344.99     1257.04    114.02 o
  -1  -5  13     1041.28     1084.60    102.41 o
   0  -5  13      392.86      439.51     44.55 o
   1  -5  13     1181.30     1203.46     75.39 o
   2  -5  13       86.90      139.17     33.72 o
   3  -5  13     1036.14     1268.62    139.89 o
   4  -5  13       89.48      198.83     57.71 o
   5  -5  13      603.87      772.80     90.09 o
   6  -5  13      130.22      170.68     58.07 o
   7  -5  13     1096.42     1140.20    114.72 o
   8  -5  13      333.07      286.11     73.20 o
  -3  -4  13      163.33      154.14     49.97 o
  -2  -4  13      868.16      911.10     89.74 o
  -1  -4  13      541.59      490.57     65.46 o
   0  -4  13      533.07      570.65     46.91 o
   1  -4  13      423.25      456.43     54.72 o
   2  -4  13      100.77      158.58     31.80 o
   3  -4  13      781.74      942.78     90.44 o
   4  -4  13      104.01       44.34     45.40 o
   5  -4  13     2014.53     2265.97    166.46 o
   6  -4  13       42.16       61.94     52.44 o
   7  -4  13     2737.67     3134.85    219.24 o
   8  -4  13       38.96       75.31     53.84 o
  -4  -3  13      918.54      978.67    100.30 o
  -3  -3  13        0.54       30.97     39.06 o
  -2  -3  13      924.76      995.56     92.55 o
  -1  -3  13      161.60      170.63     30.48 o
   0  -3  13      592.47      564.93     77.42 o
   1  -3  13      253.06      232.75     32.22 o
   2  -3  13      842.89      911.46     84.81 o
   3  -3  13      923.80      810.11     81.29 o
   4  -3  13     1176.07     1157.80    104.52 o
   5  -3  13     2491.99     2720.64    187.92 o
   6  -3  13      312.77      245.28     60.88 o
   7  -3  13     2134.96     2034.41    156.60 o
   8  -3  13        0.24        2.82     51.38 o
  -4  -2  13      831.05      904.07     91.50 o
  -3  -2  13       57.20       87.98     42.23 o
  -2  -2  13      700.20      632.04     69.68 o
  -1  -2  13       12.76      -12.24     48.21 o
   0  -2  13     1087.11     1136.74     87.45 o
   1  -2  13       61.90       49.89     17.42 o
   2  -2  13     2242.48     2223.04    151.67 o
   3  -2  13      507.88      528.22     64.75 o
   4  -2  13     2116.74     2166.03    152.73 o
   5  -2  13     1134.30     1172.93    105.22 o
   6  -2  13      555.39      565.88     73.20 o
   7  -2  13      802.64      878.02     95.37 o
   8  -2  13       32.56        6.33     48.56 o
   9  -2  13      329.82      314.26     71.09 o
  -4  -1  13      378.26      400.13     64.40 o
  -3  -1  13      290.34      342.06     55.25 o
  -2  -1  13      542.84      519.50     54.72 o
  -1  -1  13      255.97      290.71     33.84 o
   0  -1  13     2123.31     2053.42    139.01 o
   1  -1  13        0.27       -8.80     28.15 o
   2  -1  13     3127.16     2885.34    184.05 o
   3  -1  13      193.67      230.15     46.80 o
   4  -1  13     2507.38     2214.59    152.03 o
   5  -1  13      513.01      525.41     64.05 o
   6  -1  13     1067.66      949.46     92.55 o
   7  -1  13      489.30      470.51     69.33 o
   8  -1  13      281.94      255.84     61.58 o
   9  -1  13      860.52      842.83     96.78 o
  -5   0  13      337.43      428.63     68.62 o
  -4   0  13       53.18       46.45     40.82 o
  -3   0  13      419.81      505.00     65.10 o
  -2   0  13      721.95      665.12     49.64 o
  -1   0  13      940.45      705.15    210.80 o
   0   0  13     2783.38     2517.59    162.58 o
   1   0  13      252.47      219.24     42.23 o
   2   0  13     3948.42     3799.96    230.86 o
   3   0  13        9.00        5.28     29.91 o
   4   0  13     1308.42     1342.55    107.33 o
   5   0  13       46.73       73.90     39.77 o
   6   0  13      823.08      908.64     88.33 o
   7   0  13      632.43      528.57     70.03 o
   8   0  13      803.67      882.25     93.61 o
   9   0  13     1084.24     1102.55    106.63 o
  -5   1  13      409.91      435.67     70.73 o
  -4   1  13       27.93       15.84     37.65 o
  -3   1  13     1187.51     1311.37     77.14 o
  -2   1  13      343.28      342.17     37.07 o
  -1   1  13     1962.02     1897.52    133.73 o
   0   1  13     1528.43     1353.81    102.05 o
   1   1  13     1449.62     1362.26    102.05 o
   2   1  13     1870.67     1531.53    110.15 o
   3   1  13      176.18      138.30     38.71 o
   4   1  13     1157.55     1035.33     87.27 o
   5   1  13       26.52       34.84     33.08 o
   6   1  13     1620.95     1647.31    126.34 o
   7   1  13       81.25       95.72     45.04 o
   8   1  13     2059.10     1993.94    149.56 o
   9   1  13      247.60      225.22     55.25 o
  -5   2  13     1115.14     1253.16    111.56 o
  -4   2  13       14.61       55.25     39.06 o
  -3   2  13     1746.30     1852.91    122.11 o
  -2   2  13      134.61      169.62     40.47 o
  -1   2  13     2044.37     2018.22    139.01 o
   0   2  13      135.50       92.91     32.73 o
   1   2  13     1056.84      977.26     82.35 o
   2   2  13      784.54      683.77     65.46 o
   3   2  13      466.33      418.78     53.14 o
   4   2  13     1967.59     1747.25    125.63 o
   5   2  13      484.45      473.32     59.12 o
   6   2  13     2558.29     2625.63    176.66 o
   7   2  13      164.45      123.87     46.80 o
   8   2  13     2869.07     3000.77    200.59 o
   9   2  13       10.96       40.12     44.69 o
  -5   3  13      647.93      714.38     82.35 o
  -4   3  13       63.18       99.65     32.72 o
  -3   3  13     1778.09     1910.89    139.71 o
  -2   3  13        3.18      -28.15     29.91 o
  -1   3  13     1235.01     1245.42    100.30 o
   0   3  13       77.39       63.70     33.43 o
   1   3  13     1246.26     1068.76     85.87 o
   2   3  13      198.87      182.29     38.36 o
   3   3  13      988.38     1133.51     90.09 o
   4   3  13      511.64      453.97     55.25 o
   5   3  13     1940.02     1619.15    121.06 o
   6   3  13     2623.75     2681.89    189.33 o
   7   3  13      689.14      726.15     55.81 o
   8   3  13     2220.05     2245.21    160.47 o
   9   3  13        6.30      -28.51     40.47 o
  -5   4  13      295.78      377.96     62.99 o
  -4   4  13      707.37      780.54     88.68 o
  -3   4  13      771.21      756.26     79.53 o
  -2   4  13       84.20      106.28     38.36 o
  -1   4  13     1569.39     1481.91    112.61 o
   0   4  13        2.44       -0.35     28.51 o
   1   4  13     2251.02     2219.17    147.10 o
   2   4  13      118.09      111.20     36.60 o
   3   4  13     2745.01     2535.19    165.05 o
   4   4  13      719.24      755.91     74.25 o
   5   4  13     2295.40     2151.65    247.75 o
   6   4  13     1086.27     1095.70     96.25 o
   7   4  13      869.48      889.91     62.81 o
   8   4  13     1288.80     1374.78     83.89 o
   9   4  13       44.61       40.47     43.64 o
  -5   5  13       57.63        4.57     46.80 o
  -4   5  13      343.95      377.25     65.46 o
  -3   5  13      498.98      520.48     68.98 o
  -2   5  13      281.27      281.53     52.44 o
  -1   5  13      691.40      691.16     72.14 o
   0   5  13      293.77      335.73     52.08 o
   1   5  13     4401.08     3993.87    244.93 o
   2   5  13       18.21       34.49     31.32 o
   3   5  13     5127.57     5236.83    310.04 o
   4   5  13       82.54       33.43     32.02 o
   5   5  13     1800.35     1737.70     90.55 o
   6   5  13      280.50      275.62     38.38 o
   7   5  13      783.88      816.27     60.63 o
   8   5  13      699.11      747.32     64.93 o
   9   5  13      171.64      213.86     43.38 o
  -4   6  13      389.87      505.00     75.66 o
  -3   6  13       83.38       63.34     43.99 o
  -2   6  13      712.05      708.75     78.12 o
  -1   6  13      595.49      491.27     61.94 o
   0   6  13     2453.72     2285.33    155.19 o
   1   6  13     2264.76     2104.44    147.10 o
   2   6  13     1232.19     1290.82    104.17 o
   3   6  13     3390.43     3024.70    192.14 o
   4   6  13      140.73      169.62     41.17 o
   5   6  13     1696.56     1676.78     90.28 o
   6   6  13       27.87       11.29     25.90 o
   7   6  13      994.67      954.57     67.08 o
   8   6  13      337.53      291.92     43.53 o
   9   6  13      990.89      980.80     73.22 o
  -4   7  13      792.94      761.54     91.50 o
  -3   7  13        0.57      -34.14     36.60 o
  -2   7  13     1934.56     1737.40    133.38 o
  -1   7  13      231.26      205.52     49.62 o
   0   7  13     2376.57     2270.90    159.06 o
   1   7  13      795.73      748.52     76.37 o
   2   7  13     1435.90     1485.08    114.02 o
   3   7  13     1462.90     1425.95    110.85 o
   4   7  13       45.55       66.51     36.60 o
   5   7  13      711.78      650.00     53.22 o
   6   7  13       12.02      -10.61     37.65 o
   7   7  13     1718.60     1739.43    102.41 o
   8   7  13       27.58       -0.34     30.44 o
  -4   8  13     1172.52     1258.44    119.65 o
  -3   8  13      138.36      143.23     54.19 o
  -2   8  13     1993.39     2178.35    162.23 o
  -1   8  13       57.48       36.25     39.77 o
   0   8  13     1991.34     2030.19    148.51 o
   1   8  13      286.64      257.95     50.32 o
   2   8  13      608.42      565.88     67.22 o
   3   8  13      473.18      472.62     60.88 o
   4   8  13      233.64      177.36     43.99 o
   5   8  13      867.97      822.58     62.12 o
   6   8  13      532.22      456.80     49.01 o
   7   8  13     2232.65     2332.58    173.85 o
   8   8  13      303.55      337.65     46.52 o
  -3   9  13      202.60      261.12     64.75 o
  -2   9  13     1785.66     1792.30    144.28 o
  -1   9  13        5.37      -18.65     40.47 o
   0   9  13      959.63     1006.47     94.66 o
   1   9  13       68.98       41.88     38.36 o
   2   9  13     1474.36     1622.32    125.63 o
   3   9  13      220.14      187.57     46.45 o
   4   9  13     2390.88     2489.79    171.38 o
   5   9  13     1220.48     1185.72     90.27 o
   6   9  13     2022.51     1948.30    154.14 o
   7   9  13     1256.98     1288.67     84.40 o
   8   9  13      611.12      674.97    103.46 o
  -3  10  13      228.74      342.41     70.38 o
  -2  10  13      564.45      598.61     83.05 o
  -1  10  13      135.90      133.73     53.84 o
   0  10  13      762.49      817.50     89.39 o
   1  10  13      179.56      232.61     52.44 o
   2  10  13     2249.78     2186.09    156.95 o
   3  10  13       27.94       21.47     37.65 o
   4  10  13     3292.84     3110.92    204.81 o
   5  10  13      393.30      373.15     47.68 o
   6  10  13     1615.09     1751.74    101.06 o
   7  10  13      743.54      859.03     68.87 o
  -2  11  13       87.57      152.73     59.12 o
  -1  11  13      821.24      874.51     95.72 o
   0  11  13      792.61      844.24     96.07 o
   1  11  13      669.86      660.54     82.35 o
   2  11  13     2165.36     2302.22    167.51 o
   3  11  13      337.57      365.99     63.34 o
   4  11  13     2011.31     1863.38    141.47 o
   5  11  13       20.43       58.32     30.18 o
   6  11  13     1081.69      998.51    100.30 o
  -1  12  13      971.65      992.40    108.74 o
   0  12  13      691.23      752.04     92.91 o
   1  12  13     1487.26     1694.11    142.17 o
   2  12  13     1166.87     1186.30    111.91 o
   3  12  13      636.24      659.13     81.29 o
   4  12  13     1378.78     1360.85    117.19 o
   5  12  13      157.45      115.66     35.81 o
   1  13  13     1097.21     1011.75    109.09 o
   2  13  13      599.47      642.24     86.92 o
   3  13  13      637.45      870.28     96.78 o
   1  -7  14       40.47        8.09     53.14 o
   2  -7  14     1259.79     1523.12    124.40 o
   3  -7  14        5.80      -34.29     40.29 o
   4  -7  14     1395.04     1650.47    149.56 o
   0  -6  14      909.06     1039.20    108.74 o
   1  -6  14      359.91      524.35     80.94 o
   2  -6  14     1499.50     1601.17    143.05 o
   3  -6  14       20.90       66.51     51.73 o
   4  -6  14      722.44      836.50    101.35 o
   5  -6  14        1.07      -23.58     56.31 o
   6  -6  14      401.60      396.96     81.64 o
  -1  -5  14     1491.29     1559.33    135.13 o
   0  -5  14      488.77      528.57     73.55 o
   1  -5  14      582.00      623.60     67.74 o
   2  -5  14      537.98      504.64     72.14 o
   3  -5  14       72.38       93.96     49.27 o
   4  -5  14      501.16      578.90     82.35 o
   5  -5  14        6.68       -7.74     48.21 o
   6  -5  14     1037.59     1212.34    123.87 o
  -2  -4  14        0.19       17.60     41.88 o
  -1  -4  14      857.52      799.90     84.11 o
   0  -4  14      163.66      166.08     34.83 o
   1  -4  14      480.36      515.64     62.46 o
   2  -4  14      265.58      404.00     62.64 o
   3  -4  14      198.36      278.36     59.12 o
   4  -4  14      762.67      810.11     87.63 o
   5  -4  14      349.51      451.15     75.66 o
   6  -4  14     1598.96     1578.68    135.13 o
   7  -4  14      323.73      407.87     80.24 o
  -2  -3  14       32.31        9.15     42.23 o
  -1  -3  14      843.68      956.50     89.74 o
   0  -3  14        4.82        7.95     23.13 o
   1  -3  14     1013.69     1126.12     97.83 o
   2  -3  14      148.74      109.09     43.64 o
   3  -3  14     1517.34     1511.12    123.17 o
   4  -3  14      226.24      220.30     55.25 o
   5  -3  14     2019.73     1983.74    152.73 o
   6  -3  14      930.85     1159.20    111.91 o
   7  -3  14      350.58      365.29     73.20 o
   8  -3  14     1419.84     1625.84    146.75 o
  -3  -2  14      643.65      577.49     76.01 o
  -2  -2  14      197.54      152.73     45.40 o
  -1  -2  14      449.77      492.30     43.92 o
   0  -2  14       36.65       28.51     34.84 o
   1  -2  14     1316.11     1175.04     97.83 o
   2  -2  14       21.69       -3.17     33.43 o
   3  -2  14     2453.28     2447.21    167.16 o
   4  -2  14      292.15      294.90     57.36 o
   5  -2  14     2133.16     2009.43    148.86 o
   6  -2  14      893.00     1024.42    101.70 o
   7  -2  14      926.50     1016.68    104.87 o
   8  -2  14      225.87      249.86     67.92 o
  -3  -1  14       82.52       86.92     43.99 o
  -2  -1  14      212.56      291.38     54.19 o
  -1  -1  14      405.49      488.81     59.12 o
   0  -1  14      523.65      540.19     61.94 o
   1  -1  14     1373.40     1303.14    104.52 o
   2  -1  14      200.02      214.67     46.80 o
   3  -1  14     3300.72     3124.99    201.29 o
   4  -1  14        4.01       43.99     37.30 o
   5  -1  14     1946.31     1996.41    145.34 o
   6  -1  14       16.26       14.08     36.60 o
   7  -1  14      296.84      352.27     66.51 o
   8  -1  14      291.27      225.93     61.58 o
  -3   0  14       15.71        5.63     36.95 o
  -2   0  14     1372.13     1347.48    110.50 o
  -1   0  14      458.16      431.80     59.47 o
   0   0  14     1626.85     1590.30    117.89 o
   1   0  14     2300.96     1937.28    135.49 o
   2   0  14      996.16      939.96     82.35 o
   3   0  14     1634.47     1476.98    112.61 o
   4   0  14      118.70      117.19     42.58 o
   5   0  14      833.38      726.35     79.53 o
   6   0  14      216.36      122.82     49.27 o
   7   0  14     1281.79     1501.26    126.69 o
   8   0  14      234.17      244.23     62.29 o
  -4   1  14      677.38      889.29     95.37 o
  -2   1  14     1765.60     1840.86    136.19 o
  -1   1  14      175.89      117.54     39.41 o
   0   1  14     2296.35     2054.12    141.47 o
   1   1  14      393.93      382.53     52.79 o
   2   1  14      439.26      388.86     54.55 o
   3   1  14     1091.74     1099.73     93.61 o
   4   1  14       50.34       43.29     36.95 o
   5   1  14     1491.24     1385.84    114.02 o
   6   1  14      178.16      139.71     49.62 o
   7   1  14     1799.92     1830.65    140.06 o
   8   1  14        2.02      -25.34     42.23 o
   9   1  14     1908.87     1824.32    143.93 o
  -3   2  14      136.57      154.49     51.03 o
  -2   2  14     1728.38     1769.77    131.97 o
  -1   2  14       51.99       56.31     36.25 o
   0   2  14     1352.62     1296.45     99.94 o
   1   2  14       26.46       24.28     29.91 o
   2   2  14     1604.32     1503.38    112.61 o
   3   2  14      350.74      267.10     48.56 o
   4   2  14     1357.78     1338.33    107.33 o
   5   2  14      907.33      854.09     84.11 o
   6   2  14      938.93      886.82     87.98 o
   7   2  14     1646.78     1602.97    128.80 o
   8   2  14      644.79      575.73     78.12 o
   9   2  14     1651.09     1958.05    152.73 o
  -3   3  14      388.85      452.21     65.81 o
  -2   3  14      930.63     1064.19     95.02 o
  -1   3  14       52.53        3.87     32.02 o
   0   3  14     1496.44     1340.44    105.93 o
   1   3  14       70.87       37.65     32.02 o
   2   3  14     1935.59     1683.20    122.47 o
   3   3  14       30.18       67.92     33.08 o
   4   3  14     2604.21     2413.78    163.29 o
   5   3  14     1002.62      934.33     87.63 o
   6   3  14     2145.59     1969.31    143.93 o
   7   3  14     1045.91      943.13     89.39 o
   8   3  14      816.74      827.35     89.74 o
   9   3  14      823.61      797.79     90.09 o
  -4   4  14       59.85      102.41     53.14 o
  -3   4  14      574.74      656.67     77.77 o
  -2   4  14      462.55      478.95     64.40 o
  -1   4  14      256.30      258.66     48.92 o
   0   4  14      432.10      467.34     59.83 o
   1   4  14       16.73       -9.50     30.97 o
   2   4  14     1667.67     1488.24    111.91 o
   3   4  14       16.44        1.06     28.15 o
   4   4  14     3707.81     3433.97    217.48 o
   5   4  14      262.64      197.42     46.10 o
   6   4  14     2275.08     2341.25    195.49 o
   7   4  14      650.89      682.77    102.23 o
   8   4  14      712.64      675.32     78.48 o
  -4   5  14        4.43      -34.14     41.88 o
  -3   5  14      697.59      724.59     84.11 o
  -2   5  14      162.17      189.68     49.27 o
  -1   5  14      613.73      669.34     71.79 o
   0   5  14      739.26      722.83     77.07 o
   1   5  14      652.39      578.19     65.46 o
   2   5  14     1816.84     1522.73    114.02 o
   3   5  14      503.90      568.69     65.81 o
   4   5  14     3489.41     3434.68    217.83 o
   5   5  14       12.69        3.52     33.43 o
   6   5  14     1480.52     1571.08    105.93 o
   7   5  14       73.87       44.35     34.49 o
   8   5  14      683.51      759.46     72.85 o
  -3   6  14      427.92      416.67     71.09 o
  -2   6  14        5.65       -7.04     35.90 o
  -1   6  14     2007.02     1801.09    134.78 o
   0   6  14      453.89      325.87     55.95 o
   1   6  14     2625.37     2528.50    172.09 o
   2   6  14     1339.27     1338.68    106.63 o
   3   6  14     1733.32     1418.56    109.45 o
   4   6  14     1597.63     1425.25    113.67 o
   5   6  14      214.57      156.95     45.40 o
   6   6  14     1188.44     1135.72     73.67 o
   7   6  14       19.42       29.09     44.87 o
   8   6  14      617.97      539.30     87.63 o
  -3   7  14      784.89      873.80     96.42 o
  -2   7  14      263.85      276.60     57.36 o
  -1   7  14     2279.76     2103.04    154.49 o
   0   7  14        5.10      -47.16     32.73 o
   1   7  14     2623.40     2467.97    169.62 o
   2   7  14      143.42      163.99     45.75 o
   3   7  14      996.64      913.22     86.22 o
   4   7  14     1115.40     1204.95    102.76 o
   5   7  14      316.37      330.55     40.84 o
   6   7  14     1783.56     1771.50     99.16 o
   7   7  14       84.52       83.12     43.11 o
   8   7  14     1958.66     1904.65    108.83 o
  -3   8  14      937.54      832.98     93.26 o
  -2   8  14      438.58      585.23     78.83 o
  -1   8  14     1329.40     1313.34    116.48 o
   0   8  14       34.79      -27.10     39.06 o
   1   8  14      729.41      663.36     76.37 o
   2   8  14      147.77      127.04     42.23 o
   3   8  14      756.45      830.16     84.81 o
   4   8  14      301.33      291.03     55.95 o
   5   8  14     1113.33     1081.84    143.23 o
   6   8  14     1010.73      974.44     70.07 o
   7   8  14     1874.98     1903.98    178.24 o
  -2   9  14      316.00      455.38     75.31 o
  -1   9  14      862.05      866.76     94.31 o
   0   9  14       59.39      138.65     48.92 o
   1   9  14      762.59      710.51     80.24 o
   2   9  14       27.65       50.68     41.17 o
   3   9  14      917.92      869.23     87.63 o
   4   9  14        1.07       45.04     39.41 o
   5   9  14     2696.10     2583.55    173.85 o
   6   9  14      274.40      238.45     59.30 o
   7   9  14     1598.56     1628.89    100.55 o
  -1  10  14      339.32      364.23     68.62 o
   0  10  14      481.05      488.10     74.25 o
   1  10  14      564.82      434.97     67.57 o
   2  10  14      370.03      404.35     67.57 o
   3  10  14     2250.96     2157.23    159.42 o
   4  10  14      111.20      123.52     46.80 o
   5  10  14     2700.64     2544.20    245.11 o
   6  10  14      224.36      202.61     43.57 o
   0  11  14      764.82      813.98     97.48 o
   1  11  14      679.70      686.23     85.16 o
   2  11  14     1307.57     1447.77    123.87 o
   3  11  14     1512.01     1642.73    132.32 o
   4  11  14      635.57      753.10     85.87 o
   5  11  14     1990.93     1836.53    105.48 o
   2  12  14     1289.21     1353.81    124.93 o
   3  12  14      469.43      326.58     65.46 o
   1  -5  15      160.51      207.98     58.42 o
   2  -5  15      480.35      548.28     79.53 o
   3  -5  15      314.14      336.08     71.09 o
   4  -5  15       99.19      235.43     65.46 o
   5  -5  15      330.14      431.45     81.64 o
   1  -4  15        0.87        5.98     39.06 o
   2  -4  15      535.50      669.69     81.29 o
   3  -4  15      132.88      112.26     54.19 o
   4  -4  15      369.31      495.49     76.72 o
   5  -4  15      572.63      559.89     83.76 o
   6  -4  15      377.71      466.64     81.29 o
   0  -3  15      395.42      389.57     61.58 o
   1  -3  15       23.51       13.37     38.71 o
   2  -3  15      712.92      866.76     88.68 o
   3  -3  15        8.38      -28.51     40.47 o
   4  -3  15     1403.61     1441.09    127.04 o
   5  -3  15       58.22       39.41     50.32 o
   6  -3  15     1675.07     1872.88    153.79 o
   0  -2  15      367.92      392.38     59.47 o
   1  -2  15      260.41      274.49     55.60 o
   2  -2  15     1367.29     1315.80    110.85 o
   3  -2  15      368.56      401.53     63.70 o
   4  -2  15     2220.81     2313.83    167.16 o
   5  -2  15       50.39       45.75     49.97 o
   6  -2  15     1638.39     1852.83    149.21 o
   7  -2  15       61.41       46.45     54.55 o
  -1  -1  15      364.86      478.60     64.75 o
   0  -1  15      164.73      133.02     43.99 o
   1  -1  15     1278.19     1253.87    104.52 o
   2  -1  15     1055.23     1009.99     91.85 o
   3  -1  15      685.58      678.14     76.72 o
   4  -1  15     1924.89     1876.76    143.58 o
   5  -1  15        6.92       18.65     42.58 o
   6  -1  15      743.78      720.72     86.57 o
   7  -1  15        8.18       18.65     47.51 o
  -1   0  15     1170.27     1334.46    109.45 o
   0   0  15       23.83       46.10     36.25 o
   1   0  15     1419.90     1354.16    108.74 o
   2   0  15      524.37      462.06     61.94 o
   3   0  15      869.81      748.17     78.83 o
   4   0  15      852.67      901.95     88.68 o
   5   0  15      104.52       98.54     47.51 o
   6   0  15      493.94      586.99     79.88 o
   7   0  15        3.99       14.08     48.92 o
   8   0  15      726.88      884.36     99.94 o
  -2   1  15      200.77      256.19     53.49 o
  -1   1  15     1705.51     1591.71    125.28 o
   0   1  15       16.63       -1.41     33.43 o
   1   1  15     1557.90     1409.77    110.85 o
   2   1  15       58.18       55.25     36.25 o
   3   1  15      466.25      435.32     58.77 o
   4   1  15      212.38      155.55     47.51 o
   5   1  15      402.39      367.40     61.23 o
   6   1  15      901.98     1070.52    103.81 o
   7   1  15      324.43      280.83     64.05 o
   8   1  15     1263.11     1437.57    130.21 o
  -2   2  15      325.88      380.42     63.34 o
  -1   2  15     1122.93     1171.87    101.35 o
   0   2  15      116.61      150.27     43.64 o
   1   2  15     1000.72      947.00     85.52 o
   2   2  15        0.34       28.86     35.19 o
   3   2  15      931.23      871.69     83.76 o
   4   2  15       17.83       39.06     36.25 o
   5   2  15     1558.04     1599.45    124.93 o
   6   2  15      382.73      387.46     62.64 o
   7   2  15     1615.95     1669.13    135.84 o
   8   2  15      998.78      996.27    102.76 o
  -2   3  15      555.60      531.04     70.73 o
  -1   3  15      254.56      249.86     50.68 o
   0   3  15      323.28      345.23     55.60 o
   1   3  15      961.93      856.56     80.24 o
   2   3  15      180.42      174.20     42.23 o
   3   3  15     1876.68     1687.07    124.93 o
   4   3  15       52.80       14.43     35.19 o
   5   3  15     2762.01     2534.48    172.79 o
   6   3  15       40.08       51.38     41.53 o
   7   3  15     2174.33     2052.71    151.67 o
   8   3  15      341.31      301.94     64.05 o
  -2   4  15      286.48      299.13     59.47 o
  -1   4  15       83.97       17.95     35.54 o
   0   4  15      456.85      399.42     59.83 o
   1   4  15      408.64      381.83     57.36 o
   2   4  15      274.72      253.03     49.62 o
   3   4  15     1566.06     1427.71    111.56 o
   4   4  15      369.98      366.69     57.01 o
   5   4  15     2189.25     2218.46    158.36 o
   6   4  15       42.65       48.21     42.58 o
   7   4  15     1327.70     1302.08    114.37 o
   8   4  15       67.92       45.75     45.40 o
  -2   5  15      288.36      264.64     57.71 o
  -1   5  15       18.60       10.91     37.30 o
   0   5  15      751.43      808.35     82.35 o
   1   5  15      249.56      195.66     47.16 o
   2   5  15     1405.79     1284.84    107.69 o
   3   5  15      853.78      776.67     79.88 o
   4   5  15      835.27      730.22     77.07 o
   5   5  15     1123.05     1087.76     98.89 o
   6   5  15      216.40      142.88     46.10 o
   7   5  15      843.37      913.34     66.42 o
  -2   6  15      598.71      558.13     74.96 o
  -1   6  15       42.84       80.24     43.99 o
   0   6  15     1877.39     1785.61    136.89 o
   1   6  15       61.13       12.32     39.06 o
   2   6  15     2374.35     2239.93    159.06 o
   3   6  15      443.66      399.42     61.23 o
   4   6  15     1109.60     1069.47     95.72 o
   5   6  15      473.94      449.75     65.46 o
   6   6  15      292.32      296.66     59.47 o
   7   6  15      757.61      886.19     96.95 o
  -2   7  15      748.79      692.21     85.16 o
  -1   7  15      406.58      364.93     63.34 o
   0   7  15     1787.62     1803.21    140.77 o
   1   7  15       42.47       72.49     41.53 o
   2   7  15     1775.02     1801.09    137.95 o
   3   7  15       14.52       54.55     41.88 o
   4   7  15      813.85      861.48     88.68 o
   5   7  15      200.75      222.76     50.68 o
   6   7  15      795.42      731.14     71.61 o
   7   7  15      458.98      516.23     55.02 o
  -1   8  15      528.56      586.29     77.42 o
   0   8  15      627.36      696.44     84.11 o
   1   8  15      202.04      337.49     62.99 o
   2   8  15      800.51      673.91     79.53 o
   3   8  15       11.75      -24.99     33.08 o
   4   8  15      995.15      973.04     96.42 o
   5   8  15        7.65       58.42     42.58 o
   6   8  15     1721.65     1771.37    123.17 o
  -1   9  15      183.56      130.21     54.19 o
   0   9  15      290.12      325.52     65.10 o
   1   9  15      137.78      169.27     54.19 o
   2   9  15      622.15      743.95     85.87 o
   3   9  15      116.12       88.68     46.10 o
   4   9  15      830.61      774.91     87.98 o
   5   9  15      118.21      204.81     54.55 o
   6   9  15     2431.46     2442.65    128.92 o
   1  10  15      597.89      537.02     76.72 o
   2  10  15      319.64      385.35     70.38 o
   3  10  15      710.04      750.28     86.22 o
   4  10  15     1121.47     1055.04    103.81 o
   2  -3  16       47.06       91.15     48.56 o
   3  -3  16      915.82      995.21    102.76 o
   4  -3  16       77.40       45.04     53.84 o
   1  -2  16      304.42      335.73     60.53 o
   2  -2  16      618.99      620.42     77.07 o
   3  -2  16      352.36      430.74     69.33 o
   4  -2  16      932.32     1019.49    104.52 o
   5  -2  16     1296.54     1673.00    142.88 o
   0  -1  16      899.59      972.69     93.96 o
   1  -1  16       52.64       69.68     41.17 o
   2  -1  16     1146.98     1250.35    110.50 o
   3  -1  16      556.56      545.47     73.55 o
   4  -1  16     1125.31     1056.09    102.05 o
   5  -1  16      884.37      851.28     93.96 o
   6  -1  16      292.45      405.40     71.44 o
   0   0  16      971.99      966.71     90.09 o
   1   0  16        3.49       52.44     39.06 o
   2   0  16     1452.96     1319.68    109.09 o
   3   0  16      223.76      262.88     56.31 o
   4   0  16      317.04      327.98     61.58 o
   5   0  16      290.10      345.58     65.10 o
   6   0  16      108.50       74.25     53.49 o
  -1   1  16      364.27      354.73     61.23 o
   0   1  16     1092.85     1051.17     97.13 o
   1   1  16      106.36      109.09     41.88 o
   2   1  16      787.96      828.40     83.76 o
   3   1  16        2.71       33.43     38.36 o
   4   1  16      475.23      398.72     63.34 o
   5   1  16       61.75       43.64     44.69 o
   6   1  16      435.86      405.40     70.73 o
  -1   2  16      447.92      394.85     63.70 o
   0   2  16      583.47      597.20     73.20 o
   1   2  16      128.50      123.17     42.93 o
   2   2  16      660.01      634.85     70.73 o
   3   2  16       68.53       47.51     39.41 o
   4   2  16      984.15      979.38     93.61 o
   5   2  16        0.14      -26.75     36.95 o
   6   2  16     2055.98     2143.86    162.23 o
   7   2  16      129.59      134.78     54.90 o
  -1   3  16      456.87      583.82     72.49 o
   0   3  16      186.15      184.75     49.27 o
   1   3  16      218.89      198.48     50.68 o
   2   3  16      491.56      519.42     66.86 o
   3   3  16      242.72      260.42     51.03 o
   4   3  16     1643.74     1524.84    120.71 o
   5   3  16      412.17      502.88     72.85 o
   6   3  16     2006.24     1996.41    151.32 o
   7   3  16       29.38       20.06     46.10 o
  -1   4  16      356.82      293.14     58.42 o
   0   4  16       50.59       -6.33     35.19 o
   1   4  16      837.51      793.21     83.05 o
   2   4  16      227.77      229.80     50.32 o
   3   4  16     1229.88     1197.56    104.87 o
   4   4  16      707.80      587.34     73.55 o
   5   4  16      579.33      443.06     67.57 o
   6   4  16     1136.19     1332.34    117.54 o
  -1   5  16      379.65      379.36     65.81 o
   0   5  16       22.53       60.88     42.23 o
   1   5  16     1029.13      995.92     96.07 o
   2   5  16       22.77       40.82     36.60 o
   3   5  16     1287.56     1153.92    101.70 o
   4   5  16      457.16      380.07     63.34 o
   5   5  16      834.75      835.09     88.33 o
   6   5  16      528.28      564.47     76.72 o
   0   6  16       97.90       71.79     44.69 o
   1   6  16     1379.26     1255.63    111.56 o
   2   6  16        1.54      -14.08     35.90 o
   3   6  16     1801.66     1888.72    144.64 o
   4   6  16       72.37       79.88     43.99 o
   5   6  16      509.27      569.40     74.61 o
   6   6  16      196.40      193.90     56.31 o
   0   7  16      572.58      761.19     86.92 o
   1   7  16     1201.37     1009.29     99.24 o
   2   7  16      234.11      291.38     60.53 o
   3   7  16      842.09      734.80     84.11 o
   4   7  16        5.44       37.30     40.12 o
   5   7  16      583.38      650.69     79.18 o
   1   8  16      308.47      228.39     59.83 o
   2   8  16      294.18      273.79     59.47 o
   3   8  16      664.79      646.47     82.35 o
   4   8  16      103.01      126.34     48.92 o
   2   1  17      104.97       50.68     41.53 o
   3   1  17      446.67      609.16     77.77 o
   4   1  17        4.12       67.92     46.45 o
   2   2  17      209.98      193.90     52.08 o
   3   2  17      431.17      368.45     62.99 o
   4   2  17      112.04       89.03     48.92 o
   2   3  17      415.61      400.13     63.34 o
   3   3  17      295.24      223.11     55.25 o
   4   3  17      578.81      512.39     72.49 o
   2   4  17      931.04      887.53     91.50 o
   3   4  17       14.95        7.04     34.84 o
   4   4  17     1567.20     1459.74    123.52 o
   2   5  17     1044.63     1036.39    100.65 o
   3   5  17       16.12      -16.89     32.73 o
   4   5  17     1170.22     1184.89    108.04 o
 
